# Supplementary material for: Whole-genome sequencing analysis of anthropometric traits in 672,976 individuals reveals convergence between rare and common genetic associations
Source: Nat Commun. 2026 Feb 6;17:2432. doi: 10.1038/s41467-026-69208-3 (PMC12987921; doi:10.1038/s41467-026-69208-3)
Supplement: Supplementary file 3 — Supplementary Data [file 41467_2026_69208_MOESM3_ESM.xlsx]

## Sheet: Contents
Table Name	Summary
Supplementary Data 1	Single variant associations identified using CoJo for BMI, height and WHRadjBMI
Supplementary Data 2	Single variant associations (ST1) significant after adjusting for known GIANT loci
Supplementary Data 3	Single variant replication association results from All of Us
Supplementary Data 4	Single variant imputation qualities and availability from the HRC+UK10K, TOPMed and Genomics England (GEL) imputation panels
Supplementary Data 5	IGF2BP2-WHRadjBMI single variants phewas association results
Supplementary Data 6	Conditionally independent coding rare-variant aggregate associations for BMI, height and WHRadjBMI
Supplementary Data 7	Conditionally independent coding rare-variant aggregate associations for BMI, height and WHRadjBMI adjusted for known GIANT loci
Supplementary Data 8	Replication in All of Us for conditionally independent coding rare-variant aggregate associations for BMI, height and WHRadjBMI
Supplementary Data 9	Conditionally independent non-coding rare-variant aggregate associations for BMI, height and WHRadjBMI
Supplementary Data 10	Conditionally independent non-coding rare-variant aggregate associations for BMI, height and WHRadjBMI adjusted for known GIANT loci
Supplementary Data 11	Replication in All of Us of conditionally independent non-coding rare-variant aggregate associations for BMI, height and WHRadjBMI
Supplementary Data 12	Statistically significant coding rare-variant aggregate associations for BMI, height and WHRadjBMI in the UKB-meta analysis
Supplementary Data 13	Statistically significant non-coding rare-variant aggregate associations for BMI, height and WHRadjBMI in the UKB-meta analysis
Supplementary Data 14	MAC>5 single variant associations contributing to the FGF18-Height 5'UTR aggregate association
Supplementary Data 15	Proximity of single-variant genetic associations idenfitied in UKB EUR-based analysis to 12,111 previously reported common SNP associations. Genetic associations shown remained genome-wide significant after adjustment for the 12,111 SNPs and reached P<0.05 in AoU-EUR analysis.
Supplementary Data 16	Proximity of aggregate-based genetic associations idenfitied in UKB EUR-based analysis to 12,111 previously reported common SNP associations. Genetic associations shown remained genome-wide significant after adjustment for the 12,111 SNPs and reached P<0.05 in AoU-EUR analysis.
Supplementary Data 17	Proximity of single-variant genetic associations for BMI idenfitied in UKB EUR-based analysis to 941 previously reported common SNP associations. Genetic associations shown remained genome-wide significant after adjustment for the 941 SNPs and reached P<0.05 in AoU-EUR analysis
Supplementary Data 18	Proximity of aggregate-based genetic associations for BMI identified in UKB EUR-based analysis to 941 previously reported common SNP associations. Genetic associations shown remained genome-wide significant after adjustment for the 941 SNPs and reached P<0.05 in AoU-EUR analysis
Supplementary Data 19	Proximity of single-variant genetic associations idenfitied in AoU AFR and AoU AMR-based analysis to 12,111 previously reported common SNP associations.
Supplementary Data 20	Heritability estimates for height split into 3 LD bins and the 4 MAF bins defined in Weinschtein et. al 2022, calculated using both GREML and RHEmc for comparison
Supplementary Data 21	Heritability estimates for BMI, height and WHRadjBMI from RHEmc split into 3 MAF and 3 LD bins using UKBB European subset (N=343,451)
Supplementary Data 22	Heritability estimates for height from RHEmc split into 17 MAF and 3 LD bins using UKBB European subset (N=343,451) with a minimum MAC=10
Supplementary Data 23	Parameters of and cumulative heritabilty estimates from exponential decay models fit with the inclusion of progressively lower MAF bins.
Supplementary Data 24	Variant annotations combinations used for genomic aggregate testing

## Sheet: Supplementary Data 1
Supplementary Data 1 Single variant associations identified using CoJo for BMI, height and WHRadjBMI; CHR: Chromosome, ID: variant ID, POS: variant position in hg38, EA: effect allele, EAF: effect allele frequency, BETA-M: marginal effect size, SE-M: marginal standard error, P-M: marginal p-value, BETA-J: joint effect size, SE: joint standard error, P-J: joint p-value, PHENOTYPE: phenotype name
CHR	ID	POS	EA	EAF	BETA-M	SE-M	P-M	BETA-J	SE-J	P-J	PHENOTYPE
10	10:16701366:A:G	16701366	G	0.681789	0.0689714	0.0101024	8.65703e-12	0.0691566	0.0101029	7.63705e-12	BMI
10	10:21704611:C:CT	21704611	CT	0.721656	-0.109277	0.010511	2.57365e-25	-0.109404	0.0105123	2.29811e-25	BMI
10	10:33673433:C:G	33673433	G	0.077047	0.127611	0.0176289	4.52877e-13	0.127611	0.0176299	4.54268e-13	BMI
10	10:51878250:A:ATGTGTG	51878250	ATGTGTG	0.49093	0.0605225	0.00941499	1.29028e-10	0.0605225	0.00941542	1.29275e-10	BMI
10	10:63375535:C:CGT	63375535	CGT	0.440291	0.0653827	0.00948511	5.45535e-12	0.0653827	0.00948561	5.46917e-12	BMI
10	10:74603349:C:T	74603349	T	0.1387	0.090259	0.0135916	3.12e-11	0.090259	0.0135923	3.12678e-11	BMI
10	10:85731093:A:G	85731093	G	0.0690429	0.14092	0.0185573	3.10713e-14	0.137397	0.0185668	1.36047e-13	BMI
10	10:86359258:A:G	86359258	G	0.50279	0.061754	0.00942478	5.6657e-11	0.0596614	0.00942947	2.49778e-10	BMI
10	10:98012647:G:A	98012647	A	0.558001	0.0941087	0.00946984	2.85257e-23	0.0933611	0.00947154	6.3924e-23	BMI
10	10:100655852:G:A	100655852	A	0.344087	-0.0486263	0.0099096	9.24851e-07	-0.0765614	0.0102172	6.71239e-14	BMI
10	10:100687890:C:A	100687890	A	0.100202	-0.135457	0.0156511	4.93816e-18	-0.151501	0.0161904	8.16733e-21	BMI
10	10:100866753:G:T	100866753	T	0.328692	0.0775404	0.0100423	1.15078e-14	0.0718512	0.0101176	1.23287e-12	BMI
10	10:102871420:G:A	102871420	A	0.236902	0.0821249	0.0114502	7.37184e-13	0.0826357	0.0114511	5.33795e-13	BMI
10	10:112998590:C:T	112998590	T	0.290036	-0.0858189	0.0103576	1.17518e-16	-0.0857507	0.0103584	1.24883e-16	BMI
10	10:117018396:G:GA	117018396	GA	0.768045	-0.0807663	0.0111289	3.94753e-13	-0.0803096	0.0111297	5.36152e-13	BMI
10	10:121549282:T:G	121549282	G	6.71566e-06	14.5532	2.23429	7.33863e-11	14.6666	2.23446	5.24424e-11	BMI
10	10:123466662:C:A	123466662	A	0.343981	0.0687455	0.00990938	3.99334e-12	0.0680438	0.00991005	6.59627e-12	BMI
10	10:124996048:GT:G	124996048	G	0.582615	-0.07948	0.00955372	8.85049e-17	-0.0793355	0.00955458	1.01176e-16	BMI
10	10:132165458:T:C	132165458	C	0.579558	-0.0694882	0.00954237	3.28738e-13	-0.0693716	0.00954297	3.6112e-13	BMI
11	11:892089:T:C	892089	C	0.386966	-0.0672175	0.00966436	3.52077e-12	-0.0672068	0.00966487	3.55784e-12	BMI
11	11:8618447:G:C	8618447	C	0.646025	0.0828939	0.00983971	3.62526e-17	0.0830728	0.00984051	3.12152e-17	BMI
11	11:13326201:T:TA	13326201	TA	0.609402	0.0765255	0.00964657	2.14047e-15	0.0767211	0.00964727	1.82604e-15	BMI
11	11:27658369:C:T	27658369	T	0.188568	-0.18476	0.0120411	3.87824e-53	-0.148776	0.0126924	9.87245e-32	BMI
11	11:27706555:G:A	27706555	A	0.307358	0.142027	0.0101989	4.4208e-44	0.102404	0.0107479	1.60729e-21	BMI
11	11:30379625:G:GT	30379625	GT	0.360796	-0.0830758	0.00979041	2.1493e-17	-0.0855288	0.00979328	2.47098e-18	BMI
11	11:43510651:C:T	43510651	T	0.612088	-0.0681224	0.00965769	1.74228e-12	-0.0616573	0.00967849	1.88353e-10	BMI
11	11:43856935:G:A	43856935	A	0.290844	0.106071	0.0103582	1.3084e-24	0.10209	0.0103812	8.02396e-23	BMI
11	11:45398683:A:G	45398683	G	0.310467	-0.0672298	0.0103068	6.89798e-11	-0.0652601	0.0103083	2.43864e-10	BMI
11	11:47668208:C:CA	47668208	CA	0.403301	0.12014	0.00960763	7.04139e-36	0.119431	0.0096103	1.8548e-35	BMI
11	11:64281549:C:T	64281549	T	0.162329	-0.0927063	0.0127549	3.64069e-13	-0.0911058	0.0127566	9.20784e-13	BMI
11	11:65872733:C:T	65872733	T	0.637389	-0.089872	0.00977708	3.85208e-20	-0.0888223	0.00977859	1.05283e-19	BMI
11	11:69629054:T:C	69629054	C	0.554021	-0.0733885	0.0094639	8.86415e-15	-0.0716545	0.00946567	3.73411e-14	BMI
11	11:76775516:G:GT	76775516	GT	0.210806	-0.0736831	0.0115381	1.70204e-10	-0.0737041	0.0115386	1.68516e-10	BMI
11	11:85079484:ATT:A	85079484	A	0.377354	-0.0710442	0.00973218	2.87925e-13	-0.0707994	0.00973313	3.48822e-13	BMI
11	11:89689376:C:T	89689376	T	1.11927e-05	11.0304	1.61558	8.63969e-12	10.9986	1.6157	9.94447e-12	BMI
11	11:90189249:A:G	90189249	G	0.25657	0.0725958	0.0107871	1.69813e-11	0.0715824	0.0107883	3.24111e-11	BMI
11	11:93481535:A:G	93481535	G	0.480982	-0.0633819	0.00942185	1.73056e-11	-0.0629812	0.00942277	2.32608e-11	BMI
11	11:115174130:C:A	115174130	A	0.413116	-0.0772293	0.0095667	6.87486e-16	-0.0770638	0.00956759	7.96958e-16	BMI
11	11:117143445:A:AG	117143445	AG	0.0667514	0.128178	0.018872	1.10615e-11	0.12733	0.0188732	1.51363e-11	BMI
11	11:118525616:A:T	118525616	T	0.0222809	-0.213437	0.0318946	2.20219e-11	-0.211728	0.0318971	3.18317e-11	BMI
11	11:119947913:G:A	119947913	A	0.607008	-0.0618391	0.00964582	1.44593e-10	-0.0615234	0.00964663	1.79752e-10	BMI
11	11:130926353:A:G	130926353	G	0.508873	0.0739462	0.00943081	4.47267e-15	0.074239	0.00943159	3.50939e-15	BMI
11	11:131594022:G:A	131594022	A	0.509934	0.0647304	0.00941522	6.19547e-12	0.0659826	0.00941649	2.4326e-12	BMI
11	11:132769711:A:G	132769711	G	0.442448	0.0605897	0.00947407	1.60213e-10	0.0616382	0.00947536	7.76403e-11	BMI
11	11:133897727:G:T	133897727	T	0.804184	0.0794472	0.0118449	1.9827e-11	0.0786864	0.0118475	3.10252e-11	BMI
11	11:134731118:T:G	134731118	G	0.165037	0.0891209	0.0126855	2.13431e-12	0.0884151	0.0126884	3.20992e-12	BMI
12	12:882140:G:A	882140	A	0.210852	0.113452	0.0115178	6.84452e-23	0.113195	0.0115191	8.63347e-23	BMI
12	12:2048759:G:C	2048759	C	0.218996	0.0777861	0.011375	8.01169e-12	0.0778009	0.0113756	7.95979e-12	BMI
12	12:4275678:T:G	4275678	G	0.0220933	0.204472	0.0320326	1.73372e-10	0.204374	0.0320342	1.77223e-10	BMI
12	12:12857882:C:T	12857882	T	1.00736e-05	11.2705	1.70271	3.6126e-11	11.2859	1.70282	3.40782e-11	BMI
12	12:16304448:A:G	16304448	G	0.145979	0.0916868	0.0133012	5.45809e-12	0.0925412	0.0133022	3.48067e-12	BMI
12	12:19129736:C:T	19129736	T	0.777701	0.0775273	0.0113191	7.42403e-12	0.0782119	0.01132	4.87465e-12	BMI
12	12:23907141:G:C	23907141	C	0.11554	0.0981337	0.014718	2.60025e-11	0.0984737	0.0147188	2.22639e-11	BMI
12	12:41491878:C:T	41491878	T	0.488175	0.0814573	0.00939656	4.36535e-18	0.0815076	0.00939734	4.19128e-18	BMI
12	12:49869365:G:A	49869365	A	0.384631	0.144695	0.00968002	1.60981e-50	0.144975	0.00968247	1.10393e-50	BMI
12	12:56100643:TA:T	56100643	T	0.585441	0.0784075	0.00954987	2.20598e-16	0.0781282	0.00955108	2.8375e-16	BMI
12	12:57217502:A:G	57217502	G	0.0805752	0.110371	0.0172648	1.62839e-10	0.109267	0.0172664	2.47928e-10	BMI
12	12:69263365:G:A	69263365	A	0.725487	-0.0706942	0.0105472	2.04672e-11	-0.0706942	0.0105477	2.05135e-11	BMI
12	12:89383068:C:CT	89383068	CT	0.450874	0.077165	0.00945138	3.22993e-16	0.0735421	0.00946534	7.87229e-15	BMI
12	12:90060647:G:GTT	90060647	GTT	0.450735	-0.0700742	0.00944658	1.18953e-13	-0.06625	0.0094604	2.50757e-12	BMI
12	12:99195139:G:C	99195139	C	0.645103	-0.0661383	0.00984397	1.83402e-11	-0.0660299	0.00984449	1.9826e-11	BMI
12	12:103257621:G:GA	103257621	GA	0.324034	-0.0891728	0.0100601	7.71887e-19	-0.0891123	0.010061	8.20475e-19	BMI
12	12:108057308:A:G	108057308	G	0.22748	-0.0770748	0.0112185	6.40534e-12	-0.0773187	0.0112193	5.51783e-12	BMI
12	12:110398420:GA:G	110398420	G	0.320442	0.0654523	0.0100825	8.4888e-11	0.0653299	0.0100831	9.2228e-11	BMI
12	12:113999700:A:ATGTGTGTG	113999700	ATGTGTGTG	0.0711353	-0.127658	0.0183687	3.65916e-12	-0.128857	0.0183701	2.30777e-12	BMI
12	12:116163362:AT:A	116163362	A	0.416349	0.0620075	0.00954697	8.30375e-11	0.0615195	0.00954751	1.16741e-10	BMI
12	12:122625875:A:G	122625875	G	0.731721	0.104773	0.0106279	6.31104e-23	0.0767209	0.0111996	7.36983e-12	BMI
12	12:122702353:G:A	122702353	A	0.182485	-0.138203	0.0121883	8.41105e-30	-0.103999	0.0128837	6.90801e-16	BMI
12	12:124016175:GAA:G	124016175	G	0.220531	0.0858567	0.0113429	3.75524e-14	0.078257	0.0113829	6.20114e-12	BMI
13	13:20086761:A:ATG	20086761	ATG	0.125027	0.108785	0.0143564	3.52394e-14	0.10856	0.0143573	3.9915e-14	BMI
13	13:27436597:G:A	27436597	A	0.661747	0.0849911	0.00994569	1.27958e-17	0.084924	0.00994661	1.36585e-17	BMI
13	13:28045934:C:CAAA	28045934	CAAA	0.613209	-0.0669724	0.00967843	4.52414e-12	-0.0664151	0.00967919	6.80729e-12	BMI
13	13:30468315:G:T	30468315	T	0.261296	-0.0769062	0.0107075	6.84677e-13	-0.0760281	0.0107085	1.24962e-12	BMI
13	13:32627013:C:CT	32627013	CT	0.362353	-0.0834712	0.00978654	1.47384e-17	-0.083291	0.00978741	1.73907e-17	BMI
13	13:40217060:T:TTGTTGTTGC	40217060	TTGTTGTTGC	0.327781	0.0693778	0.0100012	4.00662e-12	0.0694738	0.0100018	3.75417e-12	BMI
13	13:53252646:G:T	53252646	T	0.34445	0.0581041	0.00992048	4.71346e-09	0.0698234	0.00998742	2.72673e-12	BMI
13	13:53528071:G:A	53528071	A	0.12917	0.142691	0.0140571	3.28613e-24	0.160365	0.0141603	9.87191e-30	BMI
13	13:54122399:A:ATTTT	54122399	ATTTT	0.865343	-0.0951522	0.0137775	4.97292e-12	-0.0985672	0.0137799	8.4934e-13	BMI
13	13:58130711:C:CT	58130711	CT	0.222847	-0.1082	0.0114649	3.81777e-21	-0.10239	0.0115552	7.93025e-19	BMI
13	13:58813737:T:C	58813737	C	0.766259	-0.0896501	0.0112636	1.73049e-15	-0.0802749	0.0113458	1.49107e-12	BMI
13	13:64905776:C:CA	64905776	CA	0.23836	-0.0689961	0.0110577	4.38571e-10	-0.0707435	0.0110604	1.59422e-10	BMI
13	13:65629995:C:CT	65629995	CT	0.57586	-0.0631003	0.00952744	3.51965e-11	-0.0649668	0.00953	9.2904e-12	BMI
13	13:79006539:TAAATG:T	79006539	T	0.403856	-0.0887664	0.0095858	2.04055e-20	-0.0887538	0.00958671	2.08291e-20	BMI
13	13:85937595:G:A	85937595	A	0.298212	0.0712393	0.0102783	4.1776e-12	0.0712213	0.0102788	4.24072e-12	BMI
13	13:96366448:C:CAAATAAAT	96366448	CAAATAAAT	0.434421	0.0732266	0.00947536	1.09157e-14	0.0732266	0.00947598	1.09593e-14	BMI
13	13:111324933:G:T	111324933	T	0.560274	-0.0655171	0.00945655	4.26156e-12	-0.0615511	0.00947249	8.14613e-11	BMI
13	13:111587324:G:A	111587324	A	0.415405	0.0736692	0.00954406	1.17381e-14	0.0701232	0.00956027	2.2197e-13	BMI
14	14:25458626:A:G	25458626	G	0.680621	0.0968423	0.0100903	8.18561e-22	0.0966716	0.0100914	9.73722e-22	BMI
14	14:29274556:T:A	29274556	A	0.329469	-0.0949669	0.0105265	1.85197e-19	-0.094387	0.0105278	3.08805e-19	BMI
14	14:29967778:CTG:C	29967778	C	0.0379661	0.162097	0.0246041	4.45158e-11	0.160532	0.0246057	6.8382e-11	BMI
14	14:32829525:CA:C	32829525	C	0.452835	0.0883845	0.0094516	8.65984e-21	0.0884284	0.00945252	8.35941e-21	BMI
14	14:46829096:T:TA	46829096	TA	0.503346	-0.0828088	0.00940566	1.31853e-18	-0.0828088	0.00940647	1.32744e-18	BMI
14	14:61893746:A:G	61893746	G	0.272748	0.0773749	0.0105595	2.34459e-13	0.0773749	0.0105601	2.35217e-13	BMI
14	14:79450580:CA:C	79450580	C	0.222278	0.135866	0.0114953	3.10387e-32	0.135866	0.0114971	3.17478e-32	BMI
14	14:91032787:GA:G	91032787	G	0.597367	0.0762302	0.00959289	1.91807e-15	0.0757665	0.00959373	2.84542e-15	BMI
14	14:93557626:G:A	93557626	A	0.637092	0.0970085	0.00977306	3.20506e-23	0.0967451	0.0097743	4.25079e-23	BMI
14	14:99233743:C:T	99233743	T	0.427175	-0.0644751	0.00950557	1.17807e-11	-0.0644556	0.00950667	1.20137e-11	BMI
14	14:100678259:C:T	100678259	T	0.115248	0.100659	0.0147155	7.90063e-12	0.0994099	0.0147187	1.43843e-11	BMI
14	14:101062668:A:G	101062668	G	0.662736	-0.100621	0.0099418	4.45818e-24	-0.0993197	0.00994431	1.72724e-23	BMI
14	14:102780133:A:G	102780133	G	0.667439	-0.0866282	0.00996718	3.58174e-18	-0.0815932	0.00998439	3.03131e-16	BMI
14	14:103621930:A:AAAACAAAC	103621930	AAAACAAAC	0.531547	0.0810318	0.00943055	8.51129e-18	0.0768345	0.00944672	4.17234e-16	BMI
15	15:41678766:CA:C	41678766	C	0.813177	-0.0773971	0.0120594	1.38086e-10	-0.0769242	0.0120601	1.78958e-10	BMI
15	15:46293897:T:C	46293897	C	0.432836	0.0667402	0.00948458	1.96838e-12	0.0665643	0.00948527	2.25633e-12	BMI
15	15:52044926:CT:C	52044926	C	0.0825942	0.126593	0.0170559	1.15155e-13	0.126868	0.017057	1.023e-13	BMI
15	15:63011728:G:T	63011728	T	6.71562e-06	15.3762	2.23792	6.3863e-12	15.32	2.2381	7.64282e-12	BMI
15	15:66518288:C:CT	66518288	CT	0.61851	-0.0690015	0.0101433	1.02699e-11	-0.0699076	0.0101442	5.52544e-12	BMI
15	15:67828306:T:C	67828306	C	0.223477	-0.134504	0.0112651	7.33244e-33	-0.134996	0.0112676	4.47236e-33	BMI
15	15:72801863:T:C	72801863	C	0.667261	0.0816969	0.010005	3.19822e-16	0.0802665	0.0100095	1.06563e-15	BMI
15	15:73985785:C:T	73985785	T	0.110636	0.113784	0.0149862	3.13585e-14	0.107385	0.014996	8.01291e-13	BMI
15	15:77720346:G:A	77720346	A	0.27501	-0.0798915	0.010719	9.10612e-14	-0.0773918	0.0107221	5.27681e-13	BMI
15	15:79110660:T:C	79110660	C	0.469111	-0.0665656	0.00941824	1.57486e-12	-0.0654993	0.00941917	3.5552e-12	BMI
15	15:80699106:T:C	80699106	C	0.297067	-0.0722228	0.0102808	2.14039e-12	-0.0716464	0.0102816	3.20603e-12	BMI
15	15:94728643:T:G	94728643	G	0.644842	-0.0781399	0.00982766	1.84985e-15	-0.0782601	0.00982836	1.68351e-15	BMI
15	15:98690564:C:G	98690564	G	0.226273	-0.0731952	0.0112332	7.22212e-11	-0.0733627	0.0112337	6.55196e-11	BMI
16	16:283017:G:T	283017	T	0.43964	0.0943436	0.0095213	3.81621e-23	0.0939484	0.00952255	5.8516e-23	BMI
16	16:2047157:G:A	2047157	A	0.218271	-0.0757448	0.0114037	3.09193e-11	-0.0752002	0.0114045	4.28383e-11	BMI
16	16:3965728:C:T	3965728	T	0.615418	0.113833	0.0096876	7.03004e-32	0.113295	0.00968956	1.39229e-31	BMI
16	16:4896793:A:C	4896793	C	0.576097	-0.0688095	0.00959978	7.62011e-13	-0.0675745	0.00960079	1.94408e-12	BMI
16	16:9623125:C:CAAAA	9623125	CAAAA	0.2619	-0.0691209	0.0108526	1.90186e-10	-0.0688182	0.0108531	2.28462e-10	BMI
16	16:19922189:G:T	19922189	T	0.142659	-0.143321	0.01348	2.11251e-26	-0.144074	0.0135004	1.37861e-26	BMI
16	16:20238073:G:GTACT	20238073	GTACT	0.870583	0.0940565	0.014034	2.05523e-11	0.102418	0.0140489	3.0979e-13	BMI
16	16:20358846:C:G	20358846	G	0.508505	-0.0787203	0.00942233	6.56252e-17	-0.0769543	0.00942954	3.32336e-16	BMI
16	16:24548317:G:GT	24548317	GT	0.411949	-0.0601038	0.00956663	3.32847e-10	-0.0621791	0.00956955	8.16094e-11	BMI
16	16:24780921:G:A	24780921	A	0.271958	-0.0779081	0.0107001	3.312e-13	-0.0793798	0.0107036	1.20534e-13	BMI
16	16:25058911:C:T	25058911	T	1.00736e-05	12.6875	1.73272	2.43752e-13	12.6211	1.73289	3.25796e-13	BMI
16	16:28817513:A:C	28817513	C	0.402601	0.120718	0.00962422	4.33438e-36	0.117557	0.00963173	2.91472e-34	BMI
16	16:29983601:C:T	29983601	T	0.48366	0.107729	0.00944054	3.67126e-30	0.0939518	0.00949998	4.61489e-23	BMI
16	16:31000500:T:G	31000500	G	0.376825	-0.107702	0.00977356	3.06976e-28	-0.097727	0.00982936	2.72295e-23	BMI
16	16:53722973:A:G	53722973	G	0.0518011	0.0730118	0.0212506	0.000590911	0.189955	0.0214803	9.29923e-19	BMI
16	16:53777876:A:G	53777876	G	0.394693	0.357104	0.00964073	2.49061e-300	0.370591	0.00976022	0	BMI
16	16:54114716:C:T	54114716	T	0.416822	-0.0565669	0.00954992	3.15573e-09	-0.0610709	0.00955188	1.62019e-10	BMI
16	16:69652773:C:CTTTTT	69652773	CTTTTT	0.589972	0.104392	0.00958157	1.21656e-27	0.107154	0.00958684	5.27277e-29	BMI
16	16:72217233:C:T	72217233	T	0.536434	0.0675111	0.00944639	8.88488e-13	0.0686087	0.00944966	3.85806e-13	BMI
16	16:72974568:AACAC:A	72974568	A	0.640986	0.0654617	0.00983473	2.81042e-11	0.0668188	0.00983854	1.10945e-11	BMI
16	16:82420230:T:TA	82420230	TA	0.325798	0.0681757	0.0100578	1.21522e-11	0.0681936	0.0100583	1.2032e-11	BMI
17	17:1920196:TAAG:T	1920196	T	0.15526	-0.12559	0.012993	4.206e-22	-0.125951	0.0129945	3.23954e-22	BMI
17	17:5384859:A:T	5384859	T	0.298111	0.0677057	0.010292	4.75287e-11	0.0681244	0.0102926	3.62145e-11	BMI
17	17:16127552:C:T	16127552	T	0.536532	0.0682981	0.00955898	9.00516e-13	0.0690011	0.0095599	5.28511e-13	BMI
17	17:21354639:T:C	21354639	C	0.4534	-0.0791388	0.00944642	5.3995e-17	-0.0791378	0.00944799	5.46851e-17	BMI
17	17:29738555:A:C	29738555	C	0.494553	0.0603868	0.00941313	1.40669e-10	0.0595825	0.00941409	2.46627e-10	BMI
17	17:33136391:T:C	33136391	C	0.216299	-0.0768644	0.0113984	1.54682e-11	-0.0764948	0.0113991	1.93808e-11	BMI
17	17:36559204:C:CAG	36559204	CAG	0.439138	-0.0801367	0.00951132	3.59512e-17	-0.0800269	0.00951214	3.99183e-17	BMI
17	17:41129928:T:C	41129928	C	0.681628	-0.0649477	0.0101047	1.29741e-10	-0.0640513	0.0101055	2.32337e-10	BMI
17	17:48116902:T:C	48116902	C	0.932406	-0.170989	0.0187136	6.41189e-20	-0.16044	0.0187437	1.13175e-17	BMI
17	17:49034746:AC:A	49034746	A	0.317706	-0.106723	0.0106761	1.57973e-23	-0.101521	0.0106934	2.22808e-21	BMI
17	17:63592411:T:TA	63592411	TA	0.0594575	-0.141717	0.0198704	9.88736e-13	-0.14228	0.0198716	8.06998e-13	BMI
17	17:67843992:T:C	67843992	C	0.208138	0.0949051	0.0120582	3.52984e-15	0.095215	0.0120592	2.88802e-15	BMI
17	17:79610513:C:T	79610513	T	0.916157	-0.115475	0.0169452	9.45171e-12	-0.114921	0.0169461	1.18893e-11	BMI
17	17:80783826:A:G	80783826	G	0.318606	-0.0993645	0.0100797	6.33716e-23	-0.100643	0.0100825	1.82838e-23	BMI
17	17:81110567:G:A	81110567	A	0.535805	-0.0700489	0.00942003	1.0365e-13	-0.0716235	0.00942218	2.92517e-14	BMI
18	18:546275:A:G	546275	G	5.59635e-06	16.7965	2.52714	3.00254e-11	16.8045	2.52734	2.94926e-11	BMI
18	18:1839338:C:T	1839338	T	0.144731	0.0893967	0.0133229	1.9462e-11	0.0894384	0.0133236	1.90925e-11	BMI
18	18:23522880:G:GT	23522880	GT	0.496475	-0.0964945	0.00941899	1.25043e-24	-0.0964945	0.00942009	1.266e-24	BMI
18	18:33690777:T:C	33690777	C	0.58751	0.062314	0.00955183	6.8559e-11	0.0622265	0.00955238	7.30579e-11	BMI
18	18:42485312:G:GGT	42485312	GGT	0.782057	-0.0778083	0.0113872	8.31792e-12	-0.0772381	0.0113889	1.18624e-11	BMI
18	18:43167492:C:G	43167492	G	0.374962	-0.0642892	0.00972572	3.83736e-11	-0.0632517	0.0097272	7.89627e-11	BMI
18	18:48394843:G:A	48394843	A	0.541738	0.0601616	0.00944974	1.93413e-10	0.0605523	0.00945027	1.47957e-10	BMI
18	18:52914663:T:TAGA	52914663	TAGA	0.861916	0.0900469	0.013618	3.78282e-11	0.0898958	0.0136216	4.12551e-11	BMI
18	18:55668281:T:A	55668281	A	0.0527488	-0.135565	0.0210584	1.21398e-10	-0.140098	0.021064	2.90979e-11	BMI
18	18:59209331:A:G	59209331	G	0.166402	-0.0867634	0.0126218	6.23864e-12	-0.0883607	0.0126233	2.56278e-12	BMI
18	18:60161902:T:C	60161902	C	0.232913	0.258433	0.0111218	1.94272e-119	0.224931	0.0115335	1.04587e-84	BMI
18	18:60342646:C:T	60342646	T	0.685581	-0.150562	0.0101285	5.54636e-50	-0.0848722	0.0105211	7.21273e-16	BMI
18	18:60353809:A:C	60353809	C	7.83496e-05	4.07549	0.543672	6.56798e-14	4.09253	0.543719	5.19519e-14	BMI
18	18:60372169:C:T	60372169	T	6.26791e-05	4.69075	0.611537	1.71425e-14	4.60643	0.611656	5.03224e-14	BMI
18	18:60388414:T:C	60388414	C	0.0200711	-0.523494	0.0335438	6.59712e-55	-0.455326	0.0337199	1.49748e-41	BMI
18	18:63178651:T:C	63178651	C	0.376647	0.0673575	0.00970246	3.85735e-12	0.0656138	0.00970384	1.36443e-11	BMI
19	19:1869153:G:T	1869153	T	0.541909	0.0696085	0.00943757	1.63508e-13	0.0715006	0.00944208	3.65991e-14	BMI
19	19:2163491:C:CT	2163491	CT	0.0693608	0.117187	0.0185332	2.56392e-10	0.120888	0.0185418	7.04087e-11	BMI
19	19:4052922:C:T	4052922	T	0.190408	-0.106498	0.0120007	7.03647e-19	-0.106231	0.0120018	8.65595e-19	BMI
19	19:12882441:G:C	12882441	C	0.299328	0.0670923	0.0103139	7.76743e-11	0.0665005	0.0103145	1.13853e-10	BMI
19	19:18102550:T:C	18102550	C	0.422209	0.0737319	0.00951349	9.17138e-15	0.0679974	0.00952518	9.42189e-13	BMI
19	19:18350146:G:A	18350146	A	0.259847	-0.0952519	0.0107027	5.59469e-19	-0.0864811	0.0107294	7.61818e-16	BMI
19	19:18701156:A:G	18701156	G	0.400239	-0.0950849	0.00958636	3.44981e-23	-0.0890812	0.00962451	2.12909e-20	BMI
19	19:19275527:T:TG	19275527	TG	0.159839	-0.0926211	0.0128443	5.55154e-13	-0.0942681	0.0128545	2.24288e-13	BMI
19	19:29799450:G:C	29799450	C	0.331301	0.0999597	0.00999383	1.49137e-23	0.0992242	0.00999556	3.18199e-23	BMI
19	19:30492899:C:A	30492899	A	0.160154	-0.0981039	0.0128448	2.21247e-14	-0.0965485	0.0128464	5.66526e-14	BMI
19	19:33825800:T:C	33825800	C	0.658553	0.0722822	0.00989855	2.82886e-13	0.0722903	0.00989915	2.82097e-13	BMI
19	19:44888997:C:T	44888997	T	0.170414	-0.111104	0.0125078	6.52115e-19	-0.110257	0.0125101	1.21327e-18	BMI
19	19:45675785:G:A	45675785	A	0.19696	-0.169433	0.0119179	7.21952e-46	-0.167445	0.0119216	8.20199e-45	BMI
19	19:47065746:G:A	47065746	A	0.676185	0.133242	0.01004	3.40474e-40	0.132779	0.0100423	6.55328e-40	BMI
19	19:49860328:CAG:C	49860328	C	0.0356161	0.172995	0.0253397	8.6688e-12	0.174331	0.025342	6.02284e-12	BMI
19	19:51278201:G:A	51278201	A	0.0581681	-0.135377	0.0200761	1.54944e-11	-0.135578	0.0200776	1.45135e-11	BMI
1	1:1658830:C:G	1658830	G	0.262551	-0.0934545	0.0107215	2.86805e-18	-0.0999397	0.0107575	1.5392e-20	BMI
1	1:1743586:T:TAC	1743586	TAC	0.433153	0.0635329	0.00969835	5.71922e-11	0.0710447	0.00973058	2.85256e-13	BMI
1	1:2806649:C:A	2806649	A	0.466666	-0.0685113	0.00943789	3.89457e-13	-0.0688957	0.0094385	2.88982e-13	BMI
1	1:16539538:C:T	16539538	T	0.48632	0.0607274	0.00962749	2.83197e-10	0.0607301	0.00962793	2.83201e-10	BMI
1	1:23008103:CAAAAA:C	23008103	C	0.841625	-0.0955224	0.0130249	2.23667e-13	-0.0953781	0.0130257	2.43749e-13	BMI
1	1:31726197:G:C	31726197	C	0.616015	0.0702775	0.00970602	4.46673e-13	0.0708737	0.00970687	2.84781e-13	BMI
1	1:34118792:G:A	34118792	A	0.297645	-0.0675981	0.010311	5.52996e-11	-0.0685153	0.0103118	3.046e-11	BMI
1	1:39100915:C:T	39100915	T	0.229182	0.0834061	0.0105342	2.42043e-15	0.0846919	0.0105353	9.0671e-16	BMI
1	1:45685008:T:C	45685008	C	0.0407102	-0.162933	0.0238592	8.55455e-12	-0.155734	0.0238784	6.93937e-11	BMI
1	1:47204853:T:C	47204853	C	0.582124	-0.0809372	0.00956338	2.60045e-17	-0.0775611	0.00957308	5.40603e-16	BMI
1	1:49386265:ATG:A	49386265	A	0.674149	-0.0889668	0.0100344	7.56978e-19	-0.0875622	0.0100369	2.68421e-18	BMI
1	1:62017951:A:G	62017951	G	0.119852	-0.0866961	0.0145107	2.30609e-09	-0.106211	0.0146094	3.5928e-13	BMI
1	1:62114219:G:T	62114219	T	0.0974698	-0.169941	0.0159	1.15701e-26	-0.18358	0.0160096	1.93448e-30	BMI
1	1:65969060:G:A	65969060	A	0.530158	0.0717951	0.00945984	3.21235e-14	0.0718957	0.00946048	2.9709e-14	BMI
1	1:72288142:A:T	72288142	T	0.8066	0.142489	0.0119584	9.84046e-33	0.140664	0.0119624	6.3595e-32	BMI
1	1:74523441:C:CT	74523441	CT	0.566454	-0.0814934	0.00951625	1.09393e-17	-0.0795678	0.00951854	6.31176e-17	BMI
1	1:77984833:C:A	77984833	A	0.125055	0.186179	0.0142679	6.45546e-39	0.187146	0.0142709	2.74365e-39	BMI
1	1:80329878:C:T	80329878	T	0.301558	0.0679645	0.0102886	3.95359e-11	0.0677041	0.0102895	4.70711e-11	BMI
1	1:81909877:T:A	81909877	A	0.755145	-0.0700773	0.0109563	1.59423e-10	-0.0701134	0.0109569	1.56372e-10	BMI
1	1:92508330:CT:C	92508330	C	0.784103	-0.0744845	0.0116458	1.59683e-10	-0.0743762	0.0116464	1.70041e-10	BMI
1	1:96458541:C:T	96458541	T	0.59173	0.0866289	0.0095892	1.65498e-19	0.0922383	0.00961427	8.48193e-22	BMI
1	1:96791016:GA:G	96791016	G	0.773519	0.0671686	0.0112467	2.3394e-09	0.0740554	0.0112735	5.06588e-11	BMI
1	1:97866967:G:C	97866967	C	0.143857	0.0917744	0.0134363	8.47179e-12	0.0936362	0.01344	3.23846e-12	BMI
1	1:109539929:T:G	109539929	G	0.026292	0.315066	0.0294572	1.06587e-26	0.314345	0.0294611	1.40889e-26	BMI
1	1:111781489:A:T	111781489	T	0.381454	0.0755622	0.00969425	6.46446e-15	0.0752358	0.00969495	8.47178e-15	BMI
1	1:151046385:A:G	151046385	G	0.768906	-0.0787386	0.0111725	1.82113e-12	-0.0787023	0.0111731	1.86926e-12	BMI
1	1:156080086:C:T	156080086	T	0.137168	0.13868	0.0136909	4.09336e-24	0.13622	0.013698	2.66489e-23	BMI
1	1:156516269:A:G	156516269	G	0.362416	0.0652019	0.00979195	2.76214e-11	0.0623656	0.0097964	1.93806e-10	BMI
1	1:171547724:A:G	171547724	G	0.0926216	0.1094	0.0162813	1.82518e-11	0.109292	0.0162821	1.91423e-11	BMI
1	1:174984057:CAAA:C	174984057	C	0.348862	-0.080487	0.00996427	6.60749e-16	-0.0802985	0.009965	7.75227e-16	BMI
1	1:177919890:A:C	177919890	C	0.207356	0.227964	0.0116875	9.96717e-85	0.227856	0.0116925	1.4075e-84	BMI
1	1:190318583:G:A	190318583	A	0.562296	-0.0803588	0.00949722	2.6442e-17	-0.0795679	0.00949863	5.43965e-17	BMI
1	1:195043249:A:C	195043249	C	0.37334	-0.0699587	0.00974937	7.19303e-13	-0.0689993	0.0097506	1.47925e-12	BMI
1	1:201834207:C:CT	201834207	CT	0.343277	0.1126	0.00995834	1.21016e-29	0.112615	0.00995981	1.21241e-29	BMI
1	1:209366146:CAA:C	209366146	C	0.128706	0.088179	0.0141178	4.21246e-10	0.0896386	0.0141194	2.17251e-10	BMI
1	1:209925121:G:A	209925121	A	0.162043	0.08548	0.0127781	2.23827e-11	0.0861716	0.0127796	1.55248e-11	BMI
1	1:219456633:G:A	219456633	A	0.550326	-0.064427	0.00931212	4.56071e-12	-0.0644536	0.00931259	4.48088e-12	BMI
1	1:234523317:G:A	234523317	A	0.000144388	2.58571	0.397197	7.52043e-11	2.57605	0.397219	8.85991e-11	BMI
1	1:243652047:CT:C	243652047	C	0.823348	-0.0792074	0.0123676	1.50934e-10	-0.0789017	0.0123682	1.77807e-10	BMI
20	20:6642462:A:AT	6642462	AT	0.63273	0.0962	0.00975095	5.86209e-23	0.0961728	0.009752	6.09193e-23	BMI
20	20:15839281:T:A	15839281	A	0.131747	0.09083	0.0138944	6.26954e-11	0.0906668	0.0138951	6.79524e-11	BMI
20	20:25210141:C:T	25210141	T	0.334153	0.0653614	0.00996055	5.30811e-11	0.0654405	0.00996106	5.04374e-11	BMI
20	20:33965289:C:T	33965289	T	0.583954	0.0604035	0.00954291	2.45681e-10	0.0608171	0.00954344	1.85786e-10	BMI
20	20:43362121:T:C	43362121	C	0.125188	-0.0905732	0.0141742	1.65881e-10	-0.0912009	0.0141752	1.24429e-10	BMI
20	20:46276199:A:C	46276199	C	0.410333	0.0645534	0.00954753	1.3679e-11	0.0644758	0.00954813	1.45102e-11	BMI
20	20:48881580:G:A	48881580	A	0.15742	-0.0966197	0.0129174	7.443e-14	-0.0971677	0.0129183	5.40583e-14	BMI
20	20:52510536:G:A	52510536	A	0.1834	-0.121044	0.012132	1.91706e-23	-0.121473	0.0121334	1.35715e-23	BMI
20	20:63499050:G:T	63499050	T	0.0543712	-0.136866	0.021125	9.24158e-11	-0.136866	0.021126	9.26053e-11	BMI
21	21:38937512:C:G	38937512	G	0.376738	-0.0671154	0.00967715	4.04927e-12	-0.0670715	0.00967766	4.19205e-12	BMI
21	21:45161883:T:C	45161883	C	0.53839	0.0817583	0.00942111	4.02073e-18	0.0817242	0.0094219	4.17732e-18	BMI
22	22:40207728:A:G	40207728	G	0.340551	-0.0813046	0.00990891	2.30205e-16	-0.0811648	0.00990967	2.6021e-16	BMI
22	22:41408712:G:A	41408712	A	0.293241	-0.0692373	0.0103314	2.06096e-11	-0.0690587	0.0103319	2.32492e-11	BMI
2	2:254215:G:A	254215	A	0.365934	-0.0517503	0.00979628	1.2733e-07	-0.0792624	0.00984039	7.96107e-16	BMI
2	2:417167:T:C	417167	C	0.0483356	-0.442643	0.0220171	6.73831e-90	-0.468966	0.0221024	6.52837e-100	BMI
2	2:653093:T:C	653093	C	0.171811	-0.268875	0.012508	1.68816e-102	-0.280745	0.0125373	4.61722e-111	BMI
2	2:6004638:A:G	6004638	G	0.373645	-0.0653326	0.00975951	2.16781e-11	-0.0646035	0.00976004	3.61178e-11	BMI
2	2:24927142:C:G	24927142	G	0.48687	0.158601	0.00944375	2.68737e-63	0.158755	0.00944674	2.23239e-63	BMI
2	2:26730486:G:T	26730486	T	0.472113	0.0749292	0.00945416	2.27181e-15	0.075229	0.00945484	1.76728e-15	BMI
2	2:35243165:T:TAA	35243165	TAA	0.547882	-0.0617528	0.00948902	7.6251e-11	-0.0618124	0.00948947	7.32804e-11	BMI
2	2:40065532:C:T	40065532	T	0.401241	-0.0644522	0.00962775	2.16529e-11	-0.0648514	0.0096283	1.63369e-11	BMI
2	2:46792382:G:A	46792382	A	0.362984	-0.0711505	0.00981127	4.10919e-13	-0.0703636	0.00981217	7.44246e-13	BMI
2	2:48727766:T:C	48727766	C	0.219731	-0.0810122	0.0113965	1.17297e-12	-0.0805511	0.0113978	1.58034e-12	BMI
2	2:50014727:T:A	50014727	A	0.831125	-0.0969095	0.0126561	1.90123e-14	-0.102907	0.0126938	5.19377e-16	BMI
2	2:50608531:A:G	50608531	G	0.538124	-0.0577712	0.00947216	1.06699e-09	-0.0628092	0.00950015	3.80732e-11	BMI
2	2:55055790:C:A	55055790	A	0.306893	-0.0716352	0.0102287	2.49908e-12	-0.0720433	0.0102302	1.89211e-12	BMI
2	2:58708147:T:G	58708147	G	0.555707	-0.101784	0.00953158	1.2818e-26	-0.100236	0.00953634	7.69263e-26	BMI
2	2:59103092:A:G	59103092	G	0.603033	-0.0892627	0.00966816	2.64027e-20	-0.087371	0.0096726	1.67289e-19	BMI
2	2:62647653:G:A	62647653	A	0.521739	0.0607814	0.00945865	1.30995e-10	0.0614165	0.0094592	8.42696e-11	BMI
2	2:67611562:G:C	67611562	C	0.390069	-0.0823333	0.00966344	1.59441e-17	-0.0825126	0.00966423	1.36634e-17	BMI
2	2:86539030:T:C	86539030	C	0.647908	-0.0737809	0.0098804	8.17948e-14	-0.0737809	0.00988101	8.20797e-14	BMI
2	2:100276651:C:A	100276651	A	0.68274	-0.0852589	0.01014	4.16438e-17	-0.0851956	0.010141	4.42158e-17	BMI
2	2:103821391:GCAGAAACC:G	103821391	G	0.454033	0.0645407	0.00948414	1.00966e-11	0.0627434	0.00948803	3.76876e-11	BMI
2	2:104837632:G:GA	104837632	GA	0.28614	0.0808726	0.0104525	1.01667e-14	0.0813299	0.010462	7.61247e-15	BMI
2	2:105361319:G:A	105361319	A	0.124415	0.0875861	0.0142897	8.82572e-10	0.0922596	0.0142981	1.0996e-10	BMI
2	2:147152435:C:T	147152435	T	0.577225	-0.0844478	0.00957955	1.19232e-18	-0.0844478	0.00958038	1.20045e-18	BMI
2	2:164672366:C:T	164672366	T	0.393	0.0611573	0.00966272	2.46433e-10	0.0613271	0.00966316	2.20291e-10	BMI
2	2:171775844:CA:C	171775844	C	0.294689	-0.0705187	0.0103801	1.09336e-11	-0.0709817	0.0103807	8.03917e-12	BMI
2	2:174301908:G:A	174301908	A	0.394156	-0.0724362	0.00964967	6.06834e-14	-0.0725009	0.00965034	5.78849e-14	BMI
2	2:180635818:G:A	180635818	A	0.305571	0.0857777	0.01025	5.83285e-17	0.0856768	0.0102508	6.37671e-17	BMI
2	2:198085516:G:A	198085516	A	0.477672	0.0692293	0.0094554	2.44907e-13	0.0688962	0.00945627	3.19843e-13	BMI
2	2:203210362:C:CA	203210362	CA	0.404035	-0.0631907	0.00962017	5.08029e-11	-0.0633555	0.00962128	4.55073e-11	BMI
2	2:204511186:C:A	204511186	A	0.923697	-0.151133	0.0177616	1.75479e-17	-0.153319	0.0177639	6.08587e-18	BMI
2	2:207094073:T:C	207094073	C	0.242618	0.0745777	0.0110136	1.27525e-11	0.0752239	0.0110143	8.5129e-12	BMI
2	2:210743655:T:G	210743655	G	0.448283	0.0663368	0.00948631	2.69265e-12	0.0670303	0.00948748	1.60461e-12	BMI
2	2:212549541:A:G	212549541	G	0.272002	-0.0816023	0.0106063	1.42876e-14	-0.082855	0.0106078	5.68267e-15	BMI
2	2:219295975:G:GAC	219295975	GAC	0.17031	-0.0918331	0.0125509	2.53852e-13	-0.0919735	0.0125517	2.34319e-13	BMI
2	2:228153215:A:C	228153215	C	0.34287	0.0808953	0.00994334	4.09814e-16	0.0802329	0.00994442	7.13819e-16	BMI
2	2:229958216:A:AT	229958216	AT	0.68238	-0.083006	0.0102042	4.13664e-16	-0.0825015	0.0102053	6.25823e-16	BMI
2	2:235894616:A:AACATAC	235894616	AACATAC	0.775274	-0.0776323	0.0113036	6.51415e-12	-0.0776212	0.0113042	6.57681e-12	BMI
3	3:9455173:T:C	9455173	C	0.102625	0.104789	0.0159845	5.53951e-11	0.10734	0.0159891	1.90268e-11	BMI
3	3:10128600:T:TCAAA	10128600	TCAAA	0.109088	0.0956039	0.0152036	3.21083e-10	0.0975675	0.0152079	1.4027e-10	BMI
3	3:11143000:C:T	11143000	T	0.0843205	0.109492	0.0169469	1.04091e-10	0.110884	0.0169483	6.04954e-11	BMI
3	3:12287696:G:C	12287696	C	0.311713	-0.0724421	0.0103042	2.06021e-12	-0.0721732	0.0103051	2.49443e-12	BMI
3	3:15796643:G:GTT	15796643	GTT	0.588707	-0.0631429	0.00957628	4.29064e-11	-0.063135	0.00957693	4.32765e-11	BMI
3	3:20390541:G:A	20390541	A	0.277427	-0.0678362	0.0105251	1.15461e-10	-0.0681626	0.0105258	9.4316e-11	BMI
3	3:25068924:T:A	25068924	A	0.588922	0.0696389	0.00956848	3.38936e-13	0.0698258	0.00956907	2.94197e-13	BMI
3	3:35677615:TA:T	35677615	T	0.307389	-0.0725921	0.0102281	1.27199e-12	-0.0724129	0.0102287	1.44786e-12	BMI
3	3:42284373:G:A	42284373	A	0.11014	-0.110234	0.0150381	2.29614e-13	-0.103884	0.0150626	5.31897e-12	BMI
3	3:42376954:A:G	42376954	G	0.822394	-0.0870387	0.012329	1.66896e-12	-0.0818791	0.0123491	3.34893e-11	BMI
3	3:49892668:TA:T	49892668	T	0.517063	0.131868	0.00944116	2.46629e-44	0.144407	0.00964885	1.21957e-50	BMI
3	3:50591663:CGTGTGT:C	50591663	C	0.12543	-0.0799577	0.0143448	2.48977e-08	-0.127306	0.0146449	3.53472e-18	BMI
3	3:52847080:T:A	52847080	A	0.747264	-0.0909699	0.0108589	5.40864e-17	-0.0853566	0.0108801	4.32369e-15	BMI
3	3:56885846:T:G	56885846	G	5.59635e-06	17.2932	2.53977	9.83047e-12	17.216	2.53999	1.21858e-11	BMI
3	3:61258334:AT:A	61258334	A	0.349014	-0.0849216	0.00989206	9.09751e-18	-0.0855205	0.00989335	5.41608e-18	BMI
3	3:62474144:A:C	62474144	C	0.104067	-0.11973	0.0158078	3.61601e-14	-0.121263	0.0158098	1.71842e-14	BMI
3	3:62725999:G:C	62725999	C	0.314877	0.066035	0.0101378	7.3302e-11	0.0664737	0.0101384	5.50503e-11	BMI
3	3:70512081:G:GC	70512081	GC	0.214388	0.0790683	0.0116867	1.32698e-11	0.0790553	0.0116873	1.34064e-11	BMI
3	3:82680938:G:A	82680938	A	0.378967	0.0725835	0.00999903	3.89806e-13	0.0674771	0.0100169	1.62435e-11	BMI
3	3:85632937:G:T	85632937	T	0.345027	-0.089456	0.00989997	1.62529e-19	-0.0857822	0.00991836	5.20313e-18	BMI
3	3:88205670:T:C	88205670	C	0.884946	0.11603	0.0147668	3.91904e-15	0.106984	0.014788	4.67244e-13	BMI
3	3:94314900:G:T	94314900	T	0.515543	-0.104365	0.0094248	1.68786e-28	-0.101354	0.00943898	6.76462e-27	BMI
3	3:104891273:C:G	104891273	G	0.582339	0.0691736	0.0095567	4.54576e-13	0.0693273	0.00955745	4.05422e-13	BMI
3	3:107693675:G:A	107693675	A	0.17948	0.0889702	0.0122869	4.45186e-13	0.0929733	0.0122982	4.03297e-14	BMI
3	3:108305118:G:A	108305118	A	0.37261	0.0595292	0.00975016	1.02506e-09	0.0622776	0.00975876	1.75116e-10	BMI
3	3:114698828:A:G	114698828	G	0.0740036	-0.120939	0.0180083	1.87118e-11	-0.120959	0.0180093	1.86179e-11	BMI
3	3:131918329:G:A	131918329	A	0.278257	0.116661	0.010528	1.55092e-28	0.116702	0.0105294	1.51044e-28	BMI
3	3:136317384:A:G	136317384	G	0.727252	0.093633	0.0105873	9.24361e-19	0.0932342	0.0105883	1.30423e-18	BMI
3	3:141556594:G:T	141556594	T	0.0659719	0.161735	0.0189954	1.67412e-17	0.161003	0.0189971	2.34862e-17	BMI
3	3:154235651:G:A	154235651	A	0.377317	0.0737647	0.00973338	3.49496e-14	0.0737647	0.009734	3.50791e-14	BMI
3	3:170998041:G:A	170998041	A	0.285642	0.0869687	0.0104291	7.4895e-17	0.0868913	0.0104299	8.01754e-17	BMI
3	3:173396515:A:G	173396515	G	0.527401	0.0776455	0.00944202	1.97815e-16	0.0775745	0.00944273	2.11706e-16	BMI
3	3:184258315:C:T	184258315	T	0.175161	-0.0798496	0.0124314	1.33423e-10	-0.0810769	0.0124324	6.96424e-11	BMI
3	3:186110676:T:C	186110676	C	0.185271	-0.144419	0.0121254	1.04409e-32	-0.145072	0.0121277	5.62004e-33	BMI
4	4:3291348:C:CTT	3291348	CTT	0.132872	0.100967	0.013868	3.32403e-13	0.100967	0.0138688	3.3345e-13	BMI
4	4:18510115:A:G	18510115	G	0.492366	0.0682546	0.0094496	5.08475e-13	0.0684181	0.0094502	4.49129e-13	BMI
4	4:20221200:T:C	20221200	C	0.124733	0.115872	0.0142371	3.99425e-16	0.115427	0.0142382	5.19463e-16	BMI
4	4:25407216:G:A	25407216	A	0.231754	-0.131952	0.0111536	2.71712e-32	-0.13197	0.0111555	2.72965e-32	BMI
4	4:28487530:G:GTT	28487530	GTT	0.140102	-0.105862	0.0135677	6.06919e-15	-0.106854	0.0135688	3.40721e-15	BMI
4	4:30837899:TTA:T	30837899	T	0.528853	0.0640187	0.00943436	1.15528e-11	0.0636484	0.00943488	1.51896e-11	BMI
4	4:38697303:C:T	38697303	T	0.385532	-0.0667116	0.009685	5.6528e-12	-0.0665994	0.00968553	6.1478e-12	BMI
4	4:44507299:AATAG:A	44507299	A	0.635963	0.0608633	0.00978421	4.95372e-10	0.0644098	0.00978776	4.68419e-11	BMI
4	4:45179317:A:T	45179317	T	0.434798	0.139809	0.00948001	3.18003e-49	0.141479	0.00948533	2.6119e-50	BMI
4	4:54634059:C:A	54634059	A	0.294128	-0.076904	0.01032	9.1979e-14	-0.0770811	0.0103206	8.10285e-14	BMI
4	4:66944813:A:G	66944813	G	0.52041	-0.0597992	0.00943011	2.27828e-10	-0.0597992	0.00943053	2.28241e-10	BMI
4	4:88125050:C:T	88125050	T	0.11402	-0.0965786	0.0147982	6.73806e-11	-0.0965786	0.0147989	6.75173e-11	BMI
4	4:99318162:T:C	99318162	C	0.976174	0.202983	0.0310438	6.20972e-11	0.20642	0.0310473	2.96012e-11	BMI
4	4:101787840:C:A	101787840	A	0.428686	0.0915301	0.00949977	5.69027e-22	0.0723681	0.00967764	7.55396e-14	BMI
4	4:102267552:C:T	102267552	T	0.0745556	0.21434	0.0179453	6.97221e-33	0.189652	0.0182835	3.29366e-25	BMI
4	4:112402274:C:A	112402274	A	0.196944	0.0842008	0.0118408	1.15144e-12	0.0842008	0.0118415	1.15474e-12	BMI
4	4:129803585:T:C	129803585	C	0.64422	-0.0689596	0.00982208	2.20482e-12	-0.0694408	0.00982275	1.55622e-12	BMI
4	4:136172892:C:A	136172892	A	0.589096	-0.0884992	0.0095684	2.26366e-20	-0.0890026	0.00956946	1.3954e-20	BMI
4	4:139949361:C:T	139949361	T	0.369762	-0.0665073	0.00974833	8.95132e-12	-0.0669193	0.00974891	6.68234e-12	BMI
4	4:146432937:C:T	146432937	T	0.190191	-0.0770602	0.0119801	1.25646e-10	-0.0768709	0.0119809	1.39788e-10	BMI
4	4:152010284:T:C	152010284	C	0.357133	-0.0686879	0.00981254	2.5594e-12	-0.0682895	0.00981322	3.4288e-12	BMI
4	4:161171391:G:GA	161171391	GA	0.406217	-0.0617113	0.00957196	1.14017e-10	-0.0616607	0.0095724	1.18287e-10	BMI
4	4:179246870:G:A	179246870	A	0.620207	-0.0638449	0.00969215	4.47959e-11	-0.0638449	0.00969261	4.48903e-11	BMI
5	5:43206499:C:CA	43206499	CA	0.336006	-0.0730548	0.0101013	4.7517e-13	-0.0730548	0.0101019	4.76666e-13	BMI
5	5:63725811:T:C	63725811	C	0.480408	0.0700348	0.00942528	1.08166e-13	0.0687571	0.0094277	3.02918e-13	BMI
5	5:64671495:A:G	64671495	G	0.352771	0.0689437	0.0098562	2.65339e-12	0.0675209	0.00985866	7.44227e-12	BMI
5	5:75707853:T:C	75707853	C	0.393518	-0.134135	0.00964963	6.28714e-44	-0.134692	0.0096519	2.93474e-44	BMI
5	5:80012495:A:G	80012495	G	4.5891e-05	4.55007	0.721333	2.82914e-10	4.61447	0.721382	1.5876e-10	BMI
5	5:81534969:A:G	81534969	G	0.244117	-0.07118	0.0109481	7.94782e-11	-0.0724168	0.0109488	3.73756e-11	BMI
5	5:88399852:G:GT	88399852	GT	0.211183	-0.120145	0.0115442	2.29424e-25	-0.103931	0.011615	3.61927e-19	BMI
5	5:88659268:AT:A	88659268	A	0.130197	0.160173	0.0139831	2.22589e-30	0.147657	0.0140515	7.91105e-26	BMI
5	5:89502909:A:T	89502909	T	0.36742	0.0770092	0.00977053	3.22741e-15	0.0725613	0.00978398	1.20405e-13	BMI
5	5:94876915:A:C	94876915	C	0.248055	0.0686485	0.0109024	3.04164e-10	0.0710075	0.0109049	7.44088e-11	BMI
5	5:96393194:C:G	96393194	G	0.267776	0.0776694	0.0106307	2.74922e-13	0.074237	0.0106557	3.24078e-12	BMI
5	5:96520797:T:C	96520797	C	0.393002	0.0702616	0.00963681	3.07753e-13	0.066673	0.00965866	5.09427e-12	BMI
5	5:104605226:GAC:G	104605226	G	0.383355	-0.0624362	0.00969229	1.18032e-10	-0.0622063	0.00969279	1.38263e-10	BMI
5	5:108143149:C:T	108143149	T	0.180099	-0.116745	0.0122824	1.99925e-21	-0.11657	0.0122837	2.31458e-21	BMI
5	5:120043191:C:CAA	120043191	CAA	0.424934	0.062721	0.00959885	6.39418e-11	0.0627608	0.00959931	6.2324e-11	BMI
5	5:123356959:G:GT	123356959	GT	0.462756	-0.0700555	0.00944593	1.20279e-13	-0.07009	0.0094465	1.17406e-13	BMI
5	5:134520666:CT:C	134520666	C	0.420973	-0.0745627	0.00953417	5.25822e-15	-0.0752398	0.00953521	3.0041e-15	BMI
5	5:139701160:A:G	139701160	G	0.148625	0.101152	0.0132153	1.94582e-14	0.101836	0.0132168	1.308e-14	BMI
5	5:140116819:T:TA	140116819	TA	0.00780342	-0.339095	0.0535905	2.49132e-10	-0.337767	0.0535931	2.9302e-10	BMI
5	5:152684135:GAA:G	152684135	G	0.869241	-0.0724581	0.0139607	2.10127e-07	-0.0893359	0.0140513	2.04616e-10	BMI
5	5:153169860:AACACACACACACACACACAC:A	153169860	A	0.580949	-0.072647	0.00959211	3.62964e-14	-0.0777371	0.00964636	7.71072e-16	BMI
5	5:153826411:CAAA:C	153826411	C	0.515483	-0.0535168	0.00945563	1.51566e-08	-0.0644497	0.00951155	1.23594e-11	BMI
5	5:154167248:G:C	154167248	C	0.579982	-0.0740834	0.00967268	1.87335e-14	-0.0791799	0.00972159	3.80075e-16	BMI
5	5:171086211:G:A	171086211	A	0.730653	0.0880108	0.010611	1.09228e-16	0.0880108	0.0106118	1.09808e-16	BMI
6	6:12086593:G:A	12086593	A	0.731123	0.0690827	0.0106184	7.72077e-11	0.0686207	0.0106191	1.0334e-10	BMI
6	6:13178027:G:A	13178027	A	0.295971	-0.0706707	0.0103273	7.75e-12	-0.0701921	0.0103281	1.07379e-11	BMI
6	6:20488666:A:G	20488666	G	0.607431	-0.063728	0.00965141	4.02993e-11	-0.0637348	0.00965187	4.01952e-11	BMI
6	6:31645962:T:C	31645962	C	0.279498	0.106882	0.010478	1.97029e-24	0.0894673	0.0108074	1.24936e-16	BMI
6	6:31703721:T:C	31703721	C	0.130709	-0.126104	0.0139641	1.70756e-19	-0.0988983	0.0144019	6.55473e-12	BMI
6	6:33340830:A:G	33340830	G	0.185549	0.0890373	0.0121013	1.87156e-13	0.0897688	0.012107	1.21984e-13	BMI
6	6:34721169:T:C	34721169	C	0.673634	-0.132716	0.0101231	2.87788e-39	-0.13355	0.0101272	1.03803e-39	BMI
6	6:40396089:TAAG:T	40396089	T	0.551019	-0.108056	0.00947136	3.78298e-30	-0.108072	0.00947285	3.78897e-30	BMI
6	6:43620493:A:AAT	43620493	AAT	0.0264918	-0.186523	0.0293558	2.09961e-10	-0.187317	0.0293575	1.7647e-10	BMI
6	6:50825295:GT:G	50825295	G	0.243786	-0.144304	0.0109706	1.62043e-39	-0.102955	0.0113829	1.50105e-19	BMI
6	6:50849174:G:T	50849174	T	0.172157	0.192321	0.0124895	1.67213e-53	0.158726	0.0129306	1.23165e-34	BMI
6	6:51288190:G:A	51288190	A	0.602167	0.0747644	0.00963172	8.3396e-15	0.0623263	0.00966488	1.12787e-10	BMI
6	6:69633560:ATATATATATATATATATATGCATC:A	69633560	A	0.203204	-0.0771927	0.0119014	8.81344e-11	-0.0771927	0.011902	8.83149e-11	BMI
6	6:82633600:A:C	82633600	C	0.477009	0.0624311	0.00944081	3.76872e-11	0.0624311	0.00944126	3.7768e-11	BMI
6	6:97313721:T:TC	97313721	TC	0.341555	-0.0700816	0.0099273	1.67124e-12	-0.0641448	0.00995842	1.18483e-10	BMI
6	6:97973845:T:C	97973845	C	0.601157	0.0721038	0.00963092	7.06274e-14	0.0673304	0.00966078	3.18153e-12	BMI
6	6:100181202:T:C	100181202	C	0.245258	0.0733328	0.0109557	2.17783e-11	0.0723407	0.0109577	4.06236e-11	BMI
6	6:100685724:T:C	100685724	C	0.532257	-0.0609033	0.00944316	1.12248e-10	-0.0625595	0.00944453	3.49891e-11	BMI
6	6:104369033:A:T	104369033	T	0.197274	-0.0827936	0.0118537	2.85626e-12	-0.0827032	0.0118556	3.03953e-12	BMI
6	6:108559707:GGCCCGCCGCCCA:G	108559707	G	0.372375	-0.0851913	0.0097419	2.23343e-18	-0.0851938	0.00974274	2.24336e-18	BMI
6	6:119852355:C:G	119852355	G	0.334997	-0.0640754	0.00997638	1.33869e-10	-0.0644325	0.00997698	1.06015e-10	BMI
6	6:124603886:G:C	124603886	C	0.241148	0.0712221	0.0110167	1.01351e-10	0.0716139	0.0110174	8.02728e-11	BMI
6	6:142865435:GA:G	142865435	G	0.489253	-0.0614637	0.00941724	6.7225e-11	-0.0614637	0.00941768	6.73614e-11	BMI
6	6:153065807:G:A	153065807	A	0.284412	0.0709521	0.0104419	1.08356e-11	0.0713869	0.0104426	8.13684e-12	BMI
6	6:154012048:T:C	154012048	C	0.164608	0.08424	0.0127007	3.29589e-11	0.0848446	0.0127015	2.39151e-11	BMI
6	6:162557000:T:G	162557000	G	0.127459	-0.0991744	0.0141288	2.2297e-12	-0.0993067	0.0141296	2.09081e-12	BMI
7	7:1833285:C:T	1833285	T	0.784088	0.0931969	0.0114507	3.98656e-16	0.0935474	0.0114517	3.11239e-16	BMI
7	7:3083997:G:A	3083997	A	0.132749	0.0891375	0.0138532	1.23934e-10	0.0896727	0.013854	9.62667e-11	BMI
7	7:32329536:A:G	32329536	G	0.61427	-0.0701292	0.00968266	4.39639e-13	-0.0701292	0.00968322	4.40999e-13	BMI
7	7:44745098:C:T	44745098	T	0.55717	0.0735694	0.00945785	7.32967e-15	0.0735694	0.00945848	7.35968e-15	BMI
7	7:70640572:G:GGTGT	70640572	GGTGT	0.371012	0.0630859	0.0097474	9.66664e-11	0.0629432	0.00974791	1.06727e-10	BMI
7	7:71974605:A:T	71974605	T	0.260633	-0.0797344	0.0107157	1.00005e-13	-0.0808165	0.0107166	4.65482e-14	BMI
7	7:75420803:C:T	75420803	T	0.421451	-0.11015	0.00956301	1.06646e-30	-0.109413	0.00956498	2.67157e-30	BMI
7	7:77061776:A:T	77061776	T	0.135402	0.135766	0.0139496	2.18905e-22	0.135999	0.0139513	1.87903e-22	BMI
7	7:78197747:G:GA	78197747	GA	0.352945	-0.0759491	0.009835	1.14224e-14	-0.0752011	0.00983614	2.08314e-14	BMI
7	7:93617239:G:A	93617239	A	0.361187	0.0630689	0.00977994	1.12737e-10	0.0631322	0.00978039	1.08233e-10	BMI
7	7:99510104:C:A	99510104	A	0.151454	-0.109688	0.0131253	6.43388e-17	-0.109581	0.0131263	6.93005e-17	BMI
7	7:103786781:T:G	103786781	G	0.42692	0.08919	0.00951296	6.87634e-21	0.0890838	0.0095139	7.71052e-21	BMI
7	7:113388579:T:A	113388579	A	0.421849	-0.0797856	0.00951277	4.97815e-17	-0.0748216	0.00952741	4.05223e-15	BMI
7	7:113843514:A:G	113843514	G	0.370045	0.0761963	0.00975189	5.56256e-15	0.0785948	0.00979916	1.05257e-15	BMI
7	7:114711264:T:TG	114711264	TG	0.455619	0.0769848	0.0101425	3.19121e-14	0.0825981	0.0101789	4.87294e-16	BMI
7	7:122317528:T:A	122317528	A	0.366521	0.0625648	0.00974746	1.37556e-10	0.0620626	0.00974797	1.93115e-10	BMI
7	7:139132447:T:C	139132447	C	0.0979532	-0.105931	0.0158208	2.14672e-11	-0.105931	0.0158216	2.15155e-11	BMI
7	7:150934995:C:CA	150934995	CA	0.261108	-0.0787292	0.0107343	2.22787e-13	-0.0787292	0.0107349	2.23512e-13	BMI
8	8:10889991:G:A	10889991	A	0.0072764	-0.338048	0.0554203	1.06258e-09	-0.384354	0.0555923	4.71819e-12	BMI
8	8:11212451:C:T	11212451	T	0.487649	-0.096933	0.00941289	7.20162e-25	-0.102315	0.00944289	2.34682e-27	BMI
8	8:14301060:A:AATCATC	14301060	AATCATC	0.347999	0.0790239	0.00985191	1.04738e-15	0.0789854	0.00985271	1.087e-15	BMI
8	8:15852007:T:C	15852007	C	7.16332e-05	3.65231	0.569353	1.40968e-10	3.64216	0.569383	1.58798e-10	BMI
8	8:20762518:TA:T	20762518	T	0.318368	-0.0662635	0.010088	5.08087e-11	-0.0664807	0.0100886	4.40738e-11	BMI
8	8:27403621:C:G	27403621	G	0.0956147	0.103563	0.0159858	9.26775e-11	0.102638	0.0159869	1.36196e-10	BMI
8	8:31006422:T:C	31006422	C	0.686071	-0.0705698	0.0101283	3.22426e-12	-0.069838	0.0101292	5.3967e-12	BMI
8	8:32439771:AT:A	32439771	A	0.674699	-0.0655484	0.0100303	6.3593e-11	-0.0651856	0.0100309	8.1122e-11	BMI
8	8:63844100:A:T	63844100	T	0.473167	-0.0613777	0.00942293	7.33446e-11	-0.0605816	0.00942413	1.28991e-10	BMI
8	8:66297311:CGT:C	66297311	C	0.255423	-0.0739415	0.0107794	6.90927e-12	-0.0730896	0.0107808	1.20514e-11	BMI
8	8:72537360:T:A	72537360	A	0.601677	-0.105621	0.0101588	2.55874e-25	-0.106044	0.0101602	1.67693e-25	BMI
8	8:76315386:G:A	76315386	A	0.566677	0.0998588	0.00949853	7.51973e-26	0.100228	0.00949976	5.04568e-26	BMI
8	8:84150609:G:GA	84150609	GA	0.634823	0.0620669	0.00977283	2.13969e-10	0.0620709	0.00977326	2.13787e-10	BMI
8	8:94569440:AGTGTGTGT:A	94569440	A	0.232031	-0.0815987	0.0111574	2.60436e-13	-0.0815987	0.0111581	2.61274e-13	BMI
8	8:115647504:C:T	115647504	T	0.205542	-0.108051	0.0116385	1.63343e-20	-0.108501	0.0116398	1.1465e-20	BMI
8	8:117894341:G:T	117894341	T	0.109256	0.100703	0.0150747	2.3851e-11	0.101196	0.0150757	1.91229e-11	BMI
8	8:125473988:G:GT	125473988	GT	0.514333	0.0612147	0.00941617	7.97778e-11	0.0611603	0.00941663	8.30719e-11	BMI
8	8:141606996:G:T	141606996	T	0.384943	0.0647234	0.00967243	2.20842e-11	0.0647234	0.0096729	2.21339e-11	BMI
9	9:11832373:A:T	11832373	T	0.365933	-0.070783	0.00997019	1.25242e-12	-0.0703555	0.00997082	1.71194e-12	BMI
9	9:14442597:C:G	14442597	G	0.380253	0.064451	0.00968683	2.86269e-11	0.0644095	0.00968737	2.95463e-11	BMI
9	9:15910046:A:C	15910046	C	0.433911	-0.0949373	0.00949835	1.60067e-23	-0.0946947	0.00949948	2.09577e-23	BMI
9	9:16726002:GCA:G	16726002	G	0.17261	0.10609	0.0124502	1.57979e-17	0.106473	0.0124513	1.2183e-17	BMI
9	9:27777014:T:C	27777014	C	0.495137	0.0672939	0.00941514	8.84281e-13	0.0756474	0.00943887	1.10619e-15	BMI
9	9:28410685:T:C	28410685	C	0.329149	0.118265	0.0100103	3.29158e-32	0.128021	0.0100505	3.64409e-37	BMI
9	9:30823763:A:G	30823763	G	0.120327	-0.0958009	0.0144583	3.44872e-11	-0.10544	0.0144791	3.28364e-13	BMI
9	9:33810266:GA:G	33810266	G	0.110002	-0.100704	0.0150301	2.08199e-11	-0.0991165	0.0150335	4.30899e-11	BMI
9	9:37278067:A:T	37278067	T	0.385543	-0.0722363	0.0097427	1.22174e-13	-0.0711325	0.00974499	2.89088e-13	BMI
9	9:71177613:G:GGTTT	71177613	GGTTT	0.41488	0.0617266	0.00954062	9.80853e-11	0.0616974	0.00954106	1.00288e-10	BMI
9	9:78719768:C:A	78719768	A	0.419898	0.0650998	0.00952455	8.2035e-12	0.0650722	0.00952504	8.39135e-12	BMI
9	9:89562982:A:G	89562982	G	0.511681	0.0592953	0.00898614	4.15259e-11	0.0594634	0.00898656	3.6673e-11	BMI
9	9:93671114:G:A	93671114	A	0.695271	-0.0794672	0.01041	2.28045e-14	-0.0798285	0.0104108	1.7485e-14	BMI
9	9:100371906:C:T	100371906	T	0.32239	0.0830931	0.0102756	6.14302e-16	0.0832736	0.0102764	5.34535e-16	BMI
9	9:117623918:A:AT	117623918	AT	0.339161	-0.0662187	0.00999069	3.40172e-11	-0.0643535	0.00999507	1.20641e-10	BMI
9	9:117925271:GTA:G	117925271	G	0.484024	-0.0628921	0.00941583	2.39922e-11	-0.0610838	0.00941993	8.90091e-11	BMI
9	9:123339628:T:C	123339628	C	0.40675	0.0608304	0.00958039	2.16058e-10	0.061489	0.009581	1.3825e-10	BMI
9	9:126698635:A:G	126698635	G	0.527505	-0.0647071	0.00940882	6.10057e-12	-0.063524	0.0094112	1.48024e-11	BMI
9	9:128270129:A:ATT	128270129	ATT	0.128749	0.0968265	0.0141025	6.60686e-12	0.0956837	0.0141061	1.17586e-11	BMI
9	9:130908179:G:A	130908179	A	0.405364	0.0624831	0.00958087	6.95372e-11	0.0629962	0.00958153	4.87345e-11	BMI
23	X:27326580:C:CA	27326580	CA	0.732715	0.0574883	0.00900917	1.75835e-10	0.0574857	0.00900959	1.7651e-10	BMI
23	X:31836665:G:C	31836665	C	0.342495	0.0848796	0.0081892	3.58425e-25	0.0848781	0.00819017	3.6373e-25	BMI
23	X:53422619:G:A	53422619	A	0.584879	0.0760583	0.00788554	5.14668e-22	0.0760583	0.00788635	5.19638e-22	BMI
23	X:69161421:C:A	69161421	A	0.237347	-0.0578388	0.00915801	2.69026e-10	-0.0578388	0.00915841	2.69503e-10	BMI
23	X:86316135:TG:T	86316135	T	0.578306	0.0579819	0.00790258	2.18296e-13	0.0579819	0.00790305	2.19006e-13	BMI
23	X:101085780:C:A	101085780	A	0.402677	0.0529732	0.0080246	4.07428e-11	0.0527527	0.00802505	4.91432e-11	BMI
23	X:110591328:A:ATTGG	110591328	ATTGG	0.394474	0.0591235	0.00798922	1.35765e-13	0.058875	0.00798976	1.72161e-13	BMI
23	X:118800719:C:T	118800719	T	0.825554	-0.118269	0.010281	1.26456e-30	-0.118226	0.0102825	1.35433e-30	BMI
23	X:136899740:C:CTTA	136899740	CTTA	0.531391	-0.0591781	0.00788357	6.07243e-14	-0.0599797	0.00788486	2.80669e-14	BMI
23	X:138084821:G:C	138084821	C	0.124791	-0.0829111	0.0117738	1.895e-12	-0.0841849	0.0117756	8.73642e-13	BMI
10	10:2323804:C:T	2323804	T	5.60812e-06	-1.65103	0.254676	8.99973e-11	-1.64532	0.254688	1.04615e-10	HEIGHT
10	10:4978727:C:T	4978727	T	0.115459	-0.0279648	0.00188291	6.76197e-50	-0.027885	0.00188339	1.34594e-49	HEIGHT
10	10:5691168:C:T	5691168	T	0.355466	-0.00848493	0.00125795	1.52979e-11	-0.00850488	0.00125802	1.37467e-11	HEIGHT
10	10:11865983:T:C	11865983	C	0.192395	0.0143731	0.00152664	4.73719e-21	0.0130432	0.0015349	1.93322e-17	HEIGHT
10	10:11927994:T:A	11927994	A	0.114881	-0.0168153	0.00188958	5.63716e-19	-0.0152786	0.00189974	8.80433e-16	HEIGHT
10	10:12784516:GAGAGCA:G	12784516	G	0.219249	0.00939279	0.00145651	1.12715e-10	0.0120527	0.00146678	2.08369e-16	HEIGHT
10	10:12901108:G:T	12901108	T	0.291373	-0.0217229	0.00132295	1.37462e-60	-0.0246281	0.00135001	2.3531e-74	HEIGHT
10	10:12925307:C:T	12925307	T	0.0808947	-0.0119411	0.00220654	6.24344e-08	-0.0213235	0.00225708	3.47332e-21	HEIGHT
10	10:17120660:T:A	17120660	A	0.31768	-0.0100048	0.00129394	1.05834e-14	-0.0100584	0.00129405	7.67416e-15	HEIGHT
10	10:22529297:CT:C	22529297	C	0.10417	0.0144922	0.00197728	2.31252e-13	0.0144662	0.00197808	2.60757e-13	HEIGHT
10	10:23489669:T:A	23489669	A	0.326589	0.0105514	0.00128493	2.18163e-16	0.0103582	0.00128547	7.76214e-16	HEIGHT
10	10:24889935:G:A	24889935	A	0.165946	0.0182232	0.00161804	2.00941e-29	0.0183345	0.00161853	9.55335e-30	HEIGHT
10	10:25045977:A:G	25045977	G	0.367161	0.00969035	0.00124899	8.59066e-15	0.00951973	0.00124931	2.53645e-14	HEIGHT
10	10:27611953:C:T	27611953	T	0.503538	0.0128289	0.00120477	1.77345e-26	0.0133983	0.00120864	1.47626e-28	HEIGHT
10	10:27907082:T:C	27907082	C	0.696762	0.0107832	0.00131046	1.89476e-16	0.0109152	0.00131733	1.17256e-16	HEIGHT
10	10:28628292:G:A	28628292	A	0.799339	-0.0164447	0.00150353	7.63634e-28	-0.0114644	0.00160327	8.63771e-13	HEIGHT
10	10:28677304:A:C	28677304	C	0.348172	-0.0133787	0.00126664	4.45351e-26	-0.00962747	0.00134786	9.14662e-13	HEIGHT
10	10:29202607:G:A	29202607	A	0.154398	-0.0134277	0.00166566	7.53706e-16	-0.0131366	0.00166604	3.14675e-15	HEIGHT
10	10:30203338:T:C	30203338	C	0.653477	0.0084245	0.0012663	2.87477e-11	0.00849494	0.00126638	1.97254e-11	HEIGHT
10	10:30831584:G:A	30831584	A	0.353522	0.00942532	0.00125852	6.92896e-14	0.0102266	0.00126461	6.12507e-16	HEIGHT
10	10:31793730:T:C	31793730	C	0.287787	-0.00822778	0.0013306	6.26913e-10	-0.00929552	0.00133694	3.58046e-12	HEIGHT
10	10:43612144:C:T	43612144	T	0.132762	0.0136031	0.00177385	1.73766e-14	0.0135483	0.00177397	2.21863e-14	HEIGHT
10	10:48450049:GCTGA:G	48450049	G	0.06912	-0.0155247	0.00237077	5.8165e-11	-0.0155001	0.00237096	6.25608e-11	HEIGHT
10	10:51009020:C:G	51009020	G	0.237449	-0.0151802	0.00141624	8.31968e-27	-0.015234	0.00141644	5.60423e-27	HEIGHT
10	10:51531231:T:C	51531231	C	0.166466	0.0165566	0.00162849	2.78803e-24	0.0164903	0.00162873	4.29748e-24	HEIGHT
10	10:52719999:A:C	52719999	C	0.557196	0.0084674	0.00121209	2.83268e-12	0.00841593	0.00121219	3.84612e-12	HEIGHT
10	10:59709780:T:C	59709780	C	0.768875	-0.0181364	0.00142799	5.86412e-37	-0.0176959	0.00143196	4.41891e-35	HEIGHT
10	10:59770463:A:G	59770463	G	0.146508	0.0141171	0.00170459	1.21311e-16	0.0123475	0.00170859	4.94748e-13	HEIGHT
10	10:60436088:C:CA	60436088	CA	0.567368	0.00965216	0.00121651	2.11679e-15	0.00986045	0.00121791	5.66893e-16	HEIGHT
10	10:60436283:T:C	60436283	C	5.58708e-06	-1.65634	0.254794	7.99458e-11	-1.63732	0.254813	1.31348e-10	HEIGHT
10	10:61985930:A:G	61985930	G	0.347435	0.0101669	0.00126593	9.65469e-16	0.00985469	0.00126654	7.208e-15	HEIGHT
10	10:62691806:CA:C	62691806	C	0.494881	-0.0115581	0.00120636	9.61369e-22	-0.0118525	0.00120742	9.5729e-23	HEIGHT
10	10:63329478:GA:G	63329478	G	0.543669	0.0137461	0.00121223	8.36067e-30	0.0145878	0.00121337	2.70366e-33	HEIGHT
10	10:68178908:C:T	68178908	T	0.49551	0.0174091	0.00120545	2.81582e-47	0.0157745	0.00122942	1.10092e-37	HEIGHT
10	10:68460030:T:TAC	68460030	TAC	0.564607	0.0163586	0.00121388	2.1568e-41	0.0120351	0.00124103	3.0858e-22	HEIGHT
10	10:68573105:C:T	68573105	T	0.0724206	-0.0294066	0.00232723	1.33887e-36	-0.0272682	0.00233493	1.64421e-31	HEIGHT
10	10:68597764:C:T	68597764	T	0.0079644	0.0509967	0.00676733	4.8565e-14	0.0512738	0.00680033	4.70321e-14	HEIGHT
10	10:71982201:T:C	71982201	C	0.59104	-0.00942251	0.00122438	1.40678e-14	-0.0092226	0.00122487	5.09479e-14	HEIGHT
10	10:75064596:C:T	75064596	T	0.24433	0.00944264	0.00140197	1.63631e-11	0.00910026	0.0014025	8.6626e-11	HEIGHT
10	10:77279553:C:G	77279553	G	0.641146	-0.00759081	0.00125448	1.43984e-09	-0.00847134	0.00125633	1.5522e-11	HEIGHT
10	10:77806722:CT:C	77806722	C	0.332241	-0.0138508	0.00130191	1.96581e-26	-0.0113916	0.00132384	7.63458e-18	HEIGHT
10	10:77812829:T:C	77812829	C	0.0181368	-0.0527138	0.00451267	1.58869e-31	-0.0479393	0.00459493	1.75128e-25	HEIGHT
10	10:79164501:G:T	79164501	T	0.433587	-0.0187668	0.00121538	8.6615e-54	-0.0186185	0.0012213	1.78077e-52	HEIGHT
10	10:79359828:TA:T	79359828	T	0.493993	-0.0207701	0.00120516	1.46797e-66	-0.022703	0.00122357	7.48029e-77	HEIGHT
10	10:79402861:A:T	79402861	T	0.250422	-0.0082579	0.00138994	2.82957e-09	-0.0104093	0.00141674	2.02158e-13	HEIGHT
10	10:79468622:T:C	79468622	C	0.15757	0.0117708	0.00165449	1.12353e-12	0.0110043	0.00165561	2.9978e-11	HEIGHT
10	10:86299197:C:CT	86299197	CT	0.216607	-0.0102086	0.00146145	2.8434e-12	-0.00991487	0.00146178	1.1792e-11	HEIGHT
10	10:87839992:T:G	87839992	G	0.0835317	-0.0194289	0.00217515	4.17576e-19	-0.0179049	0.00218184	2.28043e-16	HEIGHT
10	10:87969357:TAAG:T	87969357	T	0.0571317	0.0212635	0.00259358	2.43378e-16	0.0193873	0.00260115	9.09876e-14	HEIGHT
10	10:91167510:A:G	91167510	G	0.179041	0.0141882	0.0015701	1.61777e-19	0.013434	0.00157198	1.27496e-17	HEIGHT
10	10:91255322:T:A	91255322	A	0.214625	0.0213861	0.00146513	2.94663e-48	0.0199718	0.00147543	9.5554e-42	HEIGHT
10	10:91595089:G:A	91595089	A	0.0838172	0.0177958	0.00217517	2.8071e-16	0.0158046	0.00218906	5.2063e-13	HEIGHT
10	10:93146154:T:A	93146154	A	0.0650687	0.0216098	0.00245276	1.24699e-18	0.0225865	0.00245419	3.47337e-20	HEIGHT
10	10:94360189:G:A	94360189	A	0.154806	-0.0116449	0.00166445	2.62914e-12	-0.0114629	0.00166465	5.73521e-12	HEIGHT
10	10:96102823:T:G	96102823	G	0.364654	-0.01487	0.00124949	1.1714e-32	-0.0149173	0.0012499	7.79472e-33	HEIGHT
10	10:96856079:G:GT	96856079	GT	0.104971	0.0174453	0.0019655	6.94595e-19	0.0180652	0.00196601	3.97293e-20	HEIGHT
10	10:98257696:T:G	98257696	G	0.338832	0.0119964	0.00127115	3.82003e-21	0.0119852	0.00127165	4.30559e-21	HEIGHT
10	10:100045685:C:T	100045685	T	0.410288	-0.00928398	0.00122302	3.17375e-14	-0.00918183	0.00122756	7.44624e-14	HEIGHT
10	10:100557798:CATT:C	100557798	C	0.20162	-0.0110106	0.00149783	1.96679e-13	-0.0117233	0.00150201	5.9459e-15	HEIGHT
10	10:100899178:G:A	100899178	A	0.549443	0.013858	0.00121182	2.77318e-30	0.0143325	0.00121534	4.24386e-32	HEIGHT
10	10:102525837:A:T	102525837	T	0.558108	0.0212194	0.00121229	1.3457e-68	0.0201811	0.00121942	1.60537e-61	HEIGHT
10	10:102882383:CT:C	102882383	C	0.135408	0.0151969	0.00175974	5.82777e-18	0.0128872	0.00177648	4.03599e-13	HEIGHT
10	10:103716287:T:G	103716287	G	0.196737	0.0153265	0.00151543	4.80689e-24	0.0120992	0.00155327	6.72786e-15	HEIGHT
10	10:103756821:C:T	103756821	T	0.278209	-0.00865166	0.00134439	1.23165e-10	-0.0103908	0.00142831	3.46767e-13	HEIGHT
10	10:103840082:T:G	103840082	G	0.50512	0.0103223	0.00120499	1.06868e-17	0.0114644	0.00126501	1.27196e-19	HEIGHT
10	10:112616506:C:A	112616506	A	0.645464	0.00784326	0.00125994	4.81231e-10	0.00796656	0.00126012	2.58081e-10	HEIGHT
10	10:113137890:G:A	113137890	A	0.063253	0.0187291	0.00247039	3.41755e-14	0.0188629	0.00247096	2.27889e-14	HEIGHT
10	10:114033028:G:A	114033028	A	0.734103	0.0103713	0.0013631	2.77054e-14	0.0100628	0.00136367	1.59239e-13	HEIGHT
10	10:114375362:A:G	114375362	G	0.609445	0.00912704	0.00123502	1.46612e-13	0.00906022	0.00123549	2.24587e-13	HEIGHT
10	10:118264767:A:G	118264767	G	0.433218	-0.0086031	0.00121414	1.38287e-12	-0.00827039	0.00121478	9.88575e-12	HEIGHT
10	10:118671155:C:T	118671155	T	0.574607	-0.0103158	0.00121682	2.29746e-17	-0.0102178	0.00121744	4.74409e-17	HEIGHT
10	10:119207864:C:T	119207864	T	0.103067	0.016677	0.00198121	3.8433e-17	0.0176554	0.00198225	5.2566e-19	HEIGHT
10	10:119358980:A:C	119358980	C	0.763469	-0.0195257	0.00141536	2.70997e-43	-0.0186045	0.00141931	2.95982e-39	HEIGHT
10	10:119885338:AAAG:A	119885338	A	0.118083	-0.0194142	0.00186524	2.26959e-25	-0.0181814	0.00187041	2.46388e-22	HEIGHT
10	10:121645966:C:G	121645966	G	0.268673	-0.0120425	0.00135852	7.68992e-19	-0.0122262	0.00135897	2.32669e-19	HEIGHT
10	10:122368560:T:C	122368560	C	0.650147	0.00825313	0.00126357	6.50721e-11	0.00958392	0.00126779	4.04421e-14	HEIGHT
10	10:122379180:TCCTGTCAGTTTAC:T	122379180	T	0.246702	-0.0187081	0.00139755	7.26604e-41	-0.0194178	0.00140193	1.2593e-43	HEIGHT
10	10:122489528:C:T	122489528	T	0.000440262	-0.244973	0.0287096	1.42859e-17	-0.25503	0.0287357	6.99097e-19	HEIGHT
10	10:123253584:AT:A	123253584	A	0.0702985	-0.0169545	0.00236056	6.84952e-13	-0.0184401	0.00238331	1.01653e-14	HEIGHT
10	10:123301432:G:A	123301432	A	0.207333	-0.00939505	0.00148719	2.66144e-10	-0.0103386	0.00150197	5.84524e-12	HEIGHT
10	10:124601929:G:A	124601929	A	0.410302	-0.015877	0.0012236	1.68173e-38	-0.0154249	0.00122662	2.89331e-36	HEIGHT
10	10:124855424:T:C	124855424	C	0.73294	0.0116885	0.00135953	8.15023e-18	0.0123444	0.00136886	1.9154e-19	HEIGHT
10	10:124917181:TGCCGCCGCC:T	124917181	T	0.0200953	0.0302763	0.00429532	1.80634e-12	0.0330846	0.00430472	1.52208e-14	HEIGHT
10	10:124987362:T:TTA	124987362	TTA	0.144962	0.0133952	0.00171073	4.87453e-15	0.0150433	0.0017255	2.82683e-18	HEIGHT
10	10:129642165:T:C	129642165	C	0.311556	-0.0109245	0.00130155	4.72065e-17	-0.0109734	0.00130166	3.44748e-17	HEIGHT
11	11:1473545:T:C	1473545	C	0.611828	0.00776119	0.0012357	3.36826e-10	0.00791971	0.00123605	1.48142e-10	HEIGHT
11	11:1941470:C:T	1941470	T	0.153309	0.01449	0.00167815	5.89802e-18	0.0157319	0.0016818	8.41975e-21	HEIGHT
11	11:2075570:G:GACACACAC	2075570	GACACACAC	0.153851	-0.0181917	0.00167126	1.35867e-27	-0.0134089	0.0017211	6.6551e-15	HEIGHT
11	11:2138388:T:TG	2138388	TG	0.332053	0.0198436	0.00129489	5.24204e-53	0.0128149	0.00138449	2.12149e-20	HEIGHT
11	11:2150371:T:C	2150371	C	0.183848	-0.0241083	0.00155485	3.19792e-54	-0.0185658	0.00162393	2.8719e-30	HEIGHT
11	11:2644314:CT:C	2644314	C	5.58743e-06	-1.74871	0.25485	6.80351e-12	-1.73632	0.254867	9.58078e-12	HEIGHT
11	11:2791774:T:TG	2791774	TG	0.115124	0.0329354	0.00189744	1.72171e-67	0.0328796	0.00191135	2.55293e-66	HEIGHT
11	11:2792092:C:T	2792092	T	0.0202626	-0.0959007	0.00427765	2.56805e-111	-0.0925	0.00429274	5.52652e-103	HEIGHT
11	11:2825839:T:G	2825839	G	0.476078	0.00531652	0.00120667	1.05324e-05	0.0083991	0.0012275	7.78566e-12	HEIGHT
11	11:2884966:ACCGCGACCGGAG:A	2884966	A	0.276302	0.00912077	0.00134827	1.33498e-11	0.0107489	0.00136394	3.25381e-15	HEIGHT
11	11:2926673:T:A	2926673	A	0.533354	-0.00624068	0.00120714	2.34337e-07	-0.00781035	0.00121928	1.49665e-10	HEIGHT
11	11:8233861:C:A	8233861	A	0.310302	-0.0111458	0.00130271	1.16997e-17	-0.0109919	0.00130295	3.28005e-17	HEIGHT
11	11:10141659:T:G	10141659	G	0.554741	-0.00964706	0.0012105	1.59339e-15	-0.00936539	0.0012107	1.0296e-14	HEIGHT
11	11:11964514:T:C	11964514	C	0.75053	0.0113389	0.00139222	3.80933e-16	0.0114924	0.00139244	1.53885e-16	HEIGHT
11	11:12668653:G:A	12668653	A	0.466534	0.0165586	0.00120865	1.01414e-42	0.016339	0.00120916	1.31713e-41	HEIGHT
11	11:13293892:A:C	13293892	C	0.709885	-0.0107506	0.00132786	5.67096e-16	-0.0102489	0.00132856	1.21624e-14	HEIGHT
11	11:14405971:T:C	14405971	C	0.584101	-0.00930802	0.00122434	2.9051e-14	-0.0115374	0.00124968	2.65081e-20	HEIGHT
11	11:14644818:T:C	14644818	C	0.00238462	0.114417	0.0123605	2.10918e-20	0.107927	0.0123822	2.87445e-18	HEIGHT
11	11:14775681:G:A	14775681	A	0.0553847	0.0284535	0.00263645	3.74086e-27	0.0336358	0.0026861	5.64707e-36	HEIGHT
11	11:17137423:C:CTTTTTTTTTT	17137423	CTTTTTTTTTT	0.497214	0.0115463	0.00120166	7.35244e-22	0.0112149	0.00120214	1.06709e-20	HEIGHT
11	11:17924250:G:A	17924250	A	0.455768	-0.0091659	0.00120941	3.48713e-14	-0.00877609	0.0012099	4.05864e-13	HEIGHT
11	11:18407090:A:ATTTT	18407090	ATTTT	0.525186	0.0094974	0.00120684	3.55655e-15	0.00913445	0.00120714	3.81943e-14	HEIGHT
11	11:18624210:G:GA	18624210	GA	0.739533	-0.0151075	0.00137282	3.6264e-28	-0.0146697	0.00137326	1.23023e-26	HEIGHT
11	11:20197800:G:A	20197800	A	0.261605	0.0100464	0.00137071	2.31288e-13	0.0100871	0.00137082	1.86016e-13	HEIGHT
11	11:26994813:G:A	26994813	A	0.00429646	-0.0619803	0.00921942	1.78267e-11	-0.0611134	0.0092201	3.39604e-11	HEIGHT
11	11:29072693:G:T	29072693	T	0.508349	0.00889337	0.00120397	1.50513e-13	0.00824941	0.00120495	7.58052e-12	HEIGHT
11	11:30406795:A:G	30406795	G	0.163238	-0.0161056	0.00163021	5.11058e-23	-0.0116053	0.00170745	1.0693e-11	HEIGHT
11	11:30426451:C:T	30426451	T	0.409281	0.0133305	0.0012244	1.32404e-27	0.0104643	0.00128256	3.38019e-16	HEIGHT
11	11:35461973:A:C	35461973	C	0.698358	0.00873994	0.0013135	2.85364e-11	0.00871856	0.00131357	3.19475e-11	HEIGHT
11	11:45207939:C:A	45207939	A	0.855873	-0.0107334	0.00171327	3.73156e-10	-0.011158	0.00171518	7.74578e-11	HEIGHT
11	11:45940659:A:ATG	45940659	ATG	0.9092	0.0234917	0.0020938	3.26566e-29	0.0161151	0.0021397	5.01618e-14	HEIGHT
11	11:46040694:A:G	46040694	G	0.150263	0.0202961	0.00168705	2.45589e-33	0.0145153	0.00172771	4.40951e-17	HEIGHT
11	11:47444890:G:A	47444890	A	0.337322	-0.00510741	0.00128959	7.47957e-05	-0.0104829	0.0014052	8.64727e-14	HEIGHT
11	11:47466562:C:CT	47466562	CT	0.350799	-0.019356	0.00126083	3.44536e-53	-0.0206094	0.0013785	1.5428e-50	HEIGHT
11	11:57721007:G:GT	57721007	GT	0.532925	-0.0093648	0.00120833	9.17474e-15	-0.012559	0.00124981	9.31155e-24	HEIGHT
11	11:58529333:G:A	58529333	A	0.233298	0.0102324	0.0014266	7.35984e-13	0.0137755	0.0014755	9.99354e-21	HEIGHT
11	11:59152449:G:GGCAGATACTT	59152449	GGCAGATACTT	0.00725878	0.0475896	0.00709619	1.9954e-11	0.0491041	0.00710313	4.74434e-12	HEIGHT
11	11:59827486:C:CACACACACACACAT	59827486	CACACACACACACAT	0.0415296	-0.0210465	0.00303783	4.26421e-12	-0.0198215	0.00303895	6.91552e-11	HEIGHT
11	11:61808335:CA:C	61808335	C	0.308117	-0.0117252	0.00130547	2.66875e-19	-0.0115301	0.00130582	1.04887e-18	HEIGHT
11	11:65245363:C:CT	65245363	CT	0.746454	0.0136403	0.00138525	7.07508e-23	0.00995981	0.00139139	8.17636e-13	HEIGHT
11	11:65527849:AC:A	65527849	A	0.000308416	-0.242962	0.0343134	1.43455e-12	-0.234253	0.034352	9.15492e-12	HEIGHT
11	11:65539133:C:T	65539133	T	0.000867128	-0.188137	0.0204516	3.60848e-20	-0.189696	0.0204616	1.84711e-20	HEIGHT
11	11:65887312:A:G	65887312	G	0.200168	-0.0106709	0.00150559	1.36536e-12	-0.0127626	0.00150913	2.74546e-17	HEIGHT
11	11:67257063:C:T	67257063	T	0.082609	-0.0720863	0.00218983	1.18811e-237	-0.0719301	0.00220231	5.55064e-234	HEIGHT
11	11:68424479:G:A	68424479	A	0.167073	-0.0220705	0.00161487	1.59753e-42	-0.020719	0.00161633	1.29091e-37	HEIGHT
11	11:69088127:A:G	69088127	G	0.407094	-0.0131681	0.00122613	6.6358e-27	-0.0125668	0.00122803	1.40671e-24	HEIGHT
11	11:69352624:A:G	69352624	G	0.136622	0.0143187	0.00175418	3.27842e-16	0.0145054	0.00175557	1.42677e-16	HEIGHT
11	11:69540314:G:A	69540314	A	0.0389364	0.0391544	0.00311531	3.15115e-36	0.0387212	0.00312263	2.60729e-35	HEIGHT
11	11:69642779:C:T	69642779	T	0.105887	-0.0161225	0.00195639	1.70858e-16	-0.0151513	0.00195989	1.06991e-14	HEIGHT
11	11:69702389:C:G	69702389	G	0.0151588	-0.0345255	0.00494154	2.81248e-12	-0.0367623	0.00495394	1.16397e-13	HEIGHT
11	11:69918384:C:T	69918384	T	0.666082	-0.0119852	0.0012779	6.67122e-21	-0.00996586	0.00131181	3.03014e-14	HEIGHT
11	11:70073108:A:T	70073108	T	0.451494	-0.0109563	0.00121145	1.51103e-19	-0.00894804	0.00124339	6.17793e-13	HEIGHT
11	11:70136941:A:G	70136941	G	0.318675	0.00943532	0.00117032	7.49512e-16	0.00991484	0.0011715	2.59814e-17	HEIGHT
11	11:72635806:A:G	72635806	G	0.673376	-0.0104969	0.00128573	3.23691e-16	-0.0100008	0.00128604	7.45737e-15	HEIGHT
11	11:74584690:C:T	74584690	T	0.257807	0.0123673	0.00137848	2.9199e-19	0.0128237	0.00137915	1.42702e-20	HEIGHT
11	11:74777324:G:A	74777324	A	0.220174	-0.0138949	0.00145372	1.1986e-21	-0.0125363	0.00145782	8.01422e-18	HEIGHT
11	11:75508260:C:T	75508260	T	0.00888134	-0.0490375	0.00641519	2.1063e-14	-0.0418503	0.00643613	7.90433e-11	HEIGHT
11	11:75564434:T:G	75564434	G	0.860925	-0.0368947	0.00174067	1.04656e-99	-0.0361892	0.00174331	1.01836e-95	HEIGHT
11	11:77626696:AT:A	77626696	A	0.289469	0.00952888	0.00133022	7.8708e-13	0.00962394	0.00133035	4.68413e-13	HEIGHT
11	11:85815356:C:T	85815356	T	0.241294	-0.0120677	0.00140941	1.107e-17	-0.0120826	0.00140954	1.01683e-17	HEIGHT
11	11:89352633:C:G	89352633	G	0.133534	-0.0136609	0.00177053	1.20308e-14	-0.0135142	0.00177082	2.31816e-14	HEIGHT
11	11:89647221:G:GT	89647221	GT	0.442437	-0.00818971	0.0012089	1.24825e-11	-0.00805697	0.00120908	2.6695e-11	HEIGHT
11	11:95614861:A:G	95614861	G	0.349589	0.00864555	0.00126337	7.74193e-12	0.00864782	0.00126344	7.66661e-12	HEIGHT
11	11:110365900:C:CT	110365900	CT	0.238702	0.00910959	0.00141293	1.13857e-10	0.00902899	0.00141302	1.66055e-10	HEIGHT
11	11:117103213:G:C	117103213	C	0.285111	-0.00927581	0.00133331	3.47646e-12	-0.00934318	0.00133341	2.43486e-12	HEIGHT
11	11:118654713:C:CTT	118654713	CTT	0.547025	-0.00924884	0.00123661	7.47826e-14	-0.00946822	0.0012368	1.92716e-14	HEIGHT
11	11:120187264:G:A	120187264	A	0.304114	0.00855771	0.00130986	6.43355e-11	0.00895354	0.00131173	8.74699e-12	HEIGHT
11	11:120321163:C:G	120321163	G	0.35657	-0.00550152	0.00125833	1.23068e-05	-0.009842	0.00129827	3.43311e-14	HEIGHT
11	11:120421768:T:C	120421768	C	0.115913	-0.0203918	0.0018801	2.0806e-27	-0.0237779	0.0019381	1.33478e-34	HEIGHT
11	11:122081878:A:G	122081878	G	0.194546	-0.0100949	0.00152335	3.43096e-11	-0.0105085	0.00152371	5.32274e-12	HEIGHT
11	11:122971751:T:TAA	122971751	TAA	0.568233	0.012695	0.001217	1.78264e-25	0.0128326	0.00121729	5.53582e-26	HEIGHT
11	11:125955329:G:T	125955329	T	0.580528	0.0131509	0.00122185	5.14082e-27	0.0134242	0.00122296	4.93985e-28	HEIGHT
11	11:126109862:C:A	126109862	A	0.264685	-0.0118168	0.00136581	5.06658e-18	-0.0109324	0.00137553	1.89892e-15	HEIGHT
11	11:126330195:G:A	126330195	A	0.118698	0.0172981	0.00193696	4.23932e-19	0.0150204	0.00195056	1.35479e-14	HEIGHT
11	11:128079360:T:C	128079360	C	0.186692	-0.0142876	0.00154635	2.47503e-20	-0.0142055	0.00154862	4.60235e-20	HEIGHT
11	11:128570238:C:CT	128570238	CT	0.412918	-0.00757197	0.00122398	6.15728e-10	-0.00812863	0.00123304	4.32881e-11	HEIGHT
11	11:128705448:G:A	128705448	A	0.398105	0.0101237	0.00122918	1.77854e-16	0.0117259	0.00123758	2.67144e-21	HEIGHT
11	11:128817901:A:G	128817901	G	0.333587	-0.0129933	0.00127647	2.45856e-24	-0.0130339	0.00127775	1.96906e-24	HEIGHT
11	11:129040123:G:GT	129040123	GT	0.150122	0.0143063	0.00168753	2.29775e-17	0.0142406	0.00168793	3.26367e-17	HEIGHT
11	11:130408878:C:T	130408878	T	0.0110468	-0.0457388	0.00576022	2.01432e-15	-0.0460607	0.00576094	1.29219e-15	HEIGHT
12	12:218255:C:A	218255	A	0.498318	-0.00939816	0.00121259	9.15426e-15	-0.00944316	0.00121325	7.06157e-15	HEIGHT
12	12:460779:G:A	460779	A	0.598295	0.0164911	0.00123694	1.50447e-40	0.0116801	0.00133603	2.28227e-18	HEIGHT
12	12:479206:C:CT	479206	CT	0.401825	0.0199716	0.00123562	9.16444e-59	0.0158287	0.00133213	1.46389e-32	HEIGHT
12	12:561727:G:A	561727	A	0.340398	0.0107275	0.00127853	4.84098e-17	0.0121396	0.00128173	2.76412e-21	HEIGHT
12	12:1328985:TAAA:T	1328985	T	0.0582564	-0.0189302	0.00250675	4.29645e-14	-0.0190213	0.00250718	3.28091e-14	HEIGHT
12	12:2864381:G:T	2864381	T	0.019479	0.0303969	0.00438239	4.02939e-12	0.0302242	0.00438299	5.35611e-12	HEIGHT
12	12:3278531:T:C	3278531	C	0.172292	0.0147828	0.00160342	2.98369e-20	0.0152374	0.00160373	2.07466e-21	HEIGHT
12	12:3924594:G:A	3924594	A	0.0477759	0.0263872	0.0028418	1.61127e-20	0.0275276	0.00284637	3.99914e-22	HEIGHT
12	12:4265980:C:A	4265980	A	0.614418	0.0060297	0.00124392	1.25129e-06	0.0115596	0.00127468	1.20524e-19	HEIGHT
12	12:4275530:C:T	4275530	T	0.0844928	-0.0148989	0.00217904	8.06609e-12	-0.015269	0.00222877	7.33929e-12	HEIGHT
12	12:4275678:T:G	4275678	G	0.0220914	0.131975	0.00412595	1.67625e-224	0.134875	0.00418255	3.8751e-228	HEIGHT
12	12:4289183:CG:C	4289183	C	0.24479	-0.0131596	0.00140767	8.89013e-21	-0.0119382	0.00143119	7.33857e-17	HEIGHT
12	12:4321174:AGCCGGCCGGCT:A	4321174	A	0.083235	0.0256149	0.0021918	1.49074e-31	0.0285634	0.00220088	1.62668e-38	HEIGHT
12	12:7474715:A:G	7474715	G	0.0830776	-0.0140694	0.0021927	1.39468e-10	-0.0141451	0.00219288	1.11503e-10	HEIGHT
12	12:8679358:T:A	8679358	A	0.324863	0.0107562	0.00129431	9.5401e-17	0.0103658	0.00129588	1.25331e-15	HEIGHT
12	12:8946399:G:GAAC	8946399	GAAC	0.101726	-0.0148552	0.0020066	1.32972e-13	-0.0142527	0.00200908	1.30166e-12	HEIGHT
12	12:11725530:C:A	11725530	A	0.35389	0.0210404	0.00126717	6.4933e-62	0.0211243	0.00126767	2.39995e-62	HEIGHT
12	12:12477206:T:G	12477206	G	0.00954056	0.0363589	0.00623696	5.55648e-09	0.040695	0.00625997	7.98764e-11	HEIGHT
12	12:12718165:T:G	12718165	G	0.232012	-0.014684	0.0014338	1.29462e-24	-0.0164911	0.00144249	2.88158e-30	HEIGHT
12	12:12725745:AT:A	12725745	A	0.303051	-0.0149334	0.00131956	1.08165e-29	-0.0159956	0.00132321	1.21501e-33	HEIGHT
12	12:13049360:A:G	13049360	G	0.582547	0.00884974	0.00122918	6.03406e-13	0.00887223	0.00122963	5.37835e-13	HEIGHT
12	12:14260997:G:C	14260997	C	0.267159	0.00858195	0.00137135	3.8987e-10	0.0087566	0.00137258	1.77472e-10	HEIGHT
12	12:14354945:TG:T	14354945	T	0.55227	-0.0109521	0.00122045	2.86402e-19	-0.0103444	0.00122561	3.16818e-17	HEIGHT
12	12:14759928:TA:T	14759928	T	0.415507	0.0108157	0.00123881	2.53062e-18	0.00995728	0.00124322	1.1542e-15	HEIGHT
12	12:20369147:GAGA:G	20369147	G	0.298534	-0.00857869	0.00132378	9.14495e-11	-0.0108393	0.00133277	4.19174e-16	HEIGHT
12	12:20402059:C:A	20402059	A	0.537202	0.0110905	0.00121461	6.79231e-20	0.0117877	0.00122802	8.07196e-22	HEIGHT
12	12:20528704:G:C	20528704	C	0.048313	0.0213875	0.00282677	3.84726e-14	0.0251799	0.00286463	1.4969e-18	HEIGHT
12	12:20535693:G:A	20535693	A	0.140312	-0.0173589	0.00174721	2.92556e-23	-0.012135	0.0017815	9.6487e-12	HEIGHT
12	12:20630165:A:C	20630165	C	0.682839	-0.00988545	0.00130161	3.083e-14	-0.00969573	0.00132462	2.48658e-13	HEIGHT
12	12:20671483:TC:T	20671483	T	0.614025	-0.015485	0.00124532	1.69683e-35	-0.0151814	0.00125308	8.76308e-34	HEIGHT
12	12:23940128:A:G	23940128	G	0.301227	-0.0152716	0.00132092	6.46943e-31	-0.0129496	0.00134372	5.57203e-22	HEIGHT
12	12:24045859:C:T	24045859	T	0.219956	0.0158411	0.00147125	4.92248e-27	0.0131974	0.00149659	1.16213e-18	HEIGHT
12	12:27860630:A:G	27860630	G	0.189004	-0.0141829	0.00154686	4.7817e-20	-0.0119119	0.00155783	2.06608e-14	HEIGHT
12	12:27949490:G:GA	27949490	GA	0.0305833	0.0213915	0.00352473	1.28729e-09	0.0275639	0.00357619	1.28182e-14	HEIGHT
12	12:27953832:T:G	27953832	G	0.00623747	0.110224	0.00768633	1.22589e-46	0.104193	0.00772514	1.85062e-41	HEIGHT
12	12:27962232:C:CTAGA	27962232	CTAGA	0.486232	0.00953469	0.0012117	3.57905e-15	0.0103894	0.00123283	3.53813e-17	HEIGHT
12	12:28430368:C:G	28430368	G	0.313891	-0.0286235	0.00130493	1.20721e-106	-0.0298125	0.00131746	2.26043e-113	HEIGHT
12	12:28909412:G:T	28909412	T	0.351291	-0.0105476	0.00126915	9.50917e-17	-0.00935894	0.00128079	2.72831e-13	HEIGHT
12	12:29367773:T:C	29367773	C	0.284554	0.015387	0.00134335	2.24021e-30	0.0144653	0.00135487	1.3116e-26	HEIGHT
12	12:31637420:CCT:C	31637420	C	0.726027	-0.00951089	0.00136732	3.50411e-12	-0.00948731	0.00136742	3.97341e-12	HEIGHT
12	12:33916573:C:T	33916573	T	0.826762	0.0103152	0.00159928	1.11922e-10	0.010644	0.00159944	2.83608e-11	HEIGHT
12	12:46205593:G:A	46205593	A	0.429134	0.00548249	0.00122458	7.56861e-06	0.00810663	0.0012363	5.48378e-11	HEIGHT
12	12:46370471:A:G	46370471	G	0.0191272	-0.0398627	0.00442512	2.09322e-19	-0.0441601	0.0046974	5.40589e-21	HEIGHT
12	12:46402739:A:C	46402739	C	0.70116	0.0166733	0.00132398	2.29809e-36	0.0126217	0.00137418	4.1195e-20	HEIGHT
12	12:46750250:A:G	46750250	G	0.759821	-0.0126053	0.00141806	6.15969e-19	-0.0145125	0.00147166	6.12363e-23	HEIGHT
12	12:47749532:A:G	47749532	G	0.0109029	-0.0423035	0.00582854	3.92877e-13	-0.0436018	0.00583296	7.71653e-14	HEIGHT
12	12:47988674:A:G	47988674	G	0.0747478	-0.0206189	0.00230531	3.75027e-19	-0.0210652	0.00230715	6.82697e-20	HEIGHT
12	12:48221439:G:A	48221439	A	0.000107905	-0.427637	0.0591249	4.73229e-13	-0.438845	0.0591367	1.16371e-13	HEIGHT
12	12:48796032:A:G	48796032	G	0.0306165	-0.0258283	0.00352178	2.23589e-13	-0.0267415	0.0035238	3.22789e-14	HEIGHT
12	12:50761639:C:A	50761639	A	0.313596	0.0130517	0.00130632	1.66559e-23	0.0140599	0.0013151	1.12025e-26	HEIGHT
12	12:51216694:C:T	51216694	T	0.752045	0.0090333	0.00140214	1.17514e-10	0.0112181	0.00141139	1.89165e-15	HEIGHT
12	12:53058093:C:T	53058093	T	0.00207729	-0.0934944	0.0133106	2.15518e-12	-0.0898519	0.0133141	1.49235e-11	HEIGHT
12	12:53071476:A:G	53071476	G	0.0863687	0.0191781	0.00216271	7.47229e-19	0.0179158	0.00217017	1.51307e-16	HEIGHT
12	12:53254478:T:C	53254478	C	0.0160888	0.0349741	0.00481136	3.61978e-13	0.0339188	0.00481973	1.95728e-12	HEIGHT
12	12:53575574:C:CAAAAAAAAAA	53575574	CAAAAAAAAAA	0.0277576	0.0274773	0.00369648	1.05866e-13	0.0242607	0.0037116	6.2995e-11	HEIGHT
12	12:53617889:C:CA	53617889	CA	0.162998	-0.013536	0.00164171	1.65075e-16	-0.0108514	0.00165125	4.97681e-11	HEIGHT
12	12:56315128:ACCTCCACAGT:A	56315128	A	8.38062e-05	-0.495989	0.0661961	6.74595e-14	-0.484261	0.0662039	2.57974e-13	HEIGHT
12	12:56331720:T:G	56331720	G	0.0661369	0.0276394	0.00244122	1.0216e-29	0.0274508	0.00245272	4.46526e-29	HEIGHT
12	12:56752285:T:G	56752285	G	0.103642	-0.017874	0.00198949	2.60595e-19	-0.019771	0.00199423	3.61528e-23	HEIGHT
12	12:57147065:C:G	57147065	G	0.277176	0.0122841	0.00135424	1.18098e-19	0.0125256	0.0013638	4.14051e-20	HEIGHT
12	12:57769521:CT:C	57769521	C	0.291385	-0.0167543	0.00133603	4.48939e-36	-0.0195766	0.00134601	6.36505e-48	HEIGHT
12	12:59572842:G:A	59572842	A	0.308715	0.0137103	0.00132347	3.79499e-25	0.0137675	0.00132396	2.51092e-25	HEIGHT
12	12:65303021:CT:C	65303021	C	0.510505	-0.0163239	0.00121273	2.67258e-41	-0.0150971	0.00124201	5.37409e-34	HEIGHT
12	12:65558370:T:A	65558370	A	0.754883	0.0167664	0.00138407	8.92194e-34	0.0127202	0.00142353	4.04695e-19	HEIGHT
12	12:65745389:T:G	65745389	G	0.0638276	0.0294823	0.00248027	1.38732e-32	0.0338777	0.00251653	2.61493e-41	HEIGHT
12	12:65824354:G:C	65824354	C	0.00152089	-0.120346	0.015718	1.90962e-14	-0.111889	0.0157591	1.24805e-12	HEIGHT
12	12:65853658:G:T	65853658	T	0.00153422	0.079535	0.0154927	2.84089e-07	0.128691	0.0155597	1.33063e-16	HEIGHT
12	12:65861150:G:A	65861150	A	0.0545985	-0.0153883	0.00266743	7.97617e-09	-0.0269474	0.00270468	2.20739e-23	HEIGHT
12	12:65965972:C:A	65965972	A	0.515527	-0.0423314	0.00121458	3.87414e-266	-0.0316784	0.00142216	6.47356e-110	HEIGHT
12	12:65983499:T:A	65983499	A	0.210389	-0.0420795	0.00148698	3.59246e-176	-0.0252425	0.00172542	1.81392e-48	HEIGHT
12	12:66000884:C:T	66000884	T	0.615193	0.019113	0.00125266	1.45798e-52	0.011186	0.00127789	2.06882e-18	HEIGHT
12	12:66069855:A:C	66069855	C	0.27776	-0.0119054	0.0013544	1.4934e-18	-0.0161261	0.00136329	2.77081e-32	HEIGHT
12	12:68643918:T:C	68643918	C	0.0245401	-0.0296361	0.0039192	3.97612e-14	-0.0293662	0.00392262	7.08037e-14	HEIGHT
12	12:69417153:AAT:A	69417153	A	0.290191	-0.0098716	0.00134055	1.7869e-13	-0.0113035	0.00134297	3.86771e-17	HEIGHT
12	12:69433878:G:T	69433878	T	0.344246	0.0247503	0.00127639	9.21824e-84	0.0249358	0.00127901	1.18344e-84	HEIGHT
12	12:77038743:T:C	77038743	C	0.17085	-0.0182288	0.00160859	9.09337e-30	-0.0158438	0.0016184	1.24544e-22	HEIGHT
12	12:77046043:G:C	77046043	C	0.0199953	0.0335886	0.00433239	8.98151e-15	0.0376687	0.00438717	8.99663e-18	HEIGHT
12	12:77059446:G:T	77059446	T	0.680261	0.0139691	0.00130113	6.88717e-27	0.014568	0.00131879	2.28062e-28	HEIGHT
12	12:91102360:T:C	91102360	C	0.13699	0.0141209	0.00176007	1.03261e-15	0.0142331	0.00176024	6.1725e-16	HEIGHT
12	12:93591706:T:C	93591706	C	0.222476	0.0391936	0.0014573	2.53538e-159	0.0455031	0.00151166	4.65033e-199	HEIGHT
12	12:93593038:C:T	93593038	T	0.181854	0.00374919	0.00157192	0.0170744	0.0128544	0.00163577	3.89172e-15	HEIGHT
12	12:93742233:G:C	93742233	C	0.506254	-0.0241103	0.00121397	8.90518e-88	-0.0247663	0.00123084	4.78621e-90	HEIGHT
12	12:93816383:A:ATTTTTTT	93816383	ATTTTTTT	0.533121	-0.0131856	0.00121545	2.03107e-27	-0.010528	0.00122343	7.61369e-18	HEIGHT
12	12:93914928:G:C	93914928	C	0.160311	0.0143215	0.00165169	4.29035e-18	0.0113402	0.00166438	9.52765e-12	HEIGHT
12	12:93930839:A:G	93930839	G	0.40824	-0.0125402	0.00123101	2.26838e-24	-0.0113847	0.00123428	2.86898e-20	HEIGHT
12	12:96283165:G:A	96283165	A	0.286116	0.0092842	0.00134043	4.32036e-12	0.00961451	0.00134077	7.4502e-13	HEIGHT
12	12:97399014:G:A	97399014	A	0.52816	-0.00799166	0.00121463	4.72028e-11	-0.0080243	0.00121496	3.9867e-11	HEIGHT
12	12:101932683:A:C	101932683	C	0.480463	-0.0080025	0.0012128	4.1571e-11	-0.0102357	0.00123798	1.3618e-16	HEIGHT
12	12:101945581:G:A	101945581	A	0.0378343	-0.0362202	0.00317707	4.15704e-30	-0.0352328	0.00325424	2.57152e-27	HEIGHT
12	12:101949064:C:CA	101949064	CA	0.441209	-0.0194447	0.00122016	3.55378e-57	-0.0183626	0.00123886	1.05373e-49	HEIGHT
12	12:102028581:C:G	102028581	G	0.0419512	-0.0364514	0.00301946	1.48195e-33	-0.0362469	0.00321048	1.46723e-29	HEIGHT
12	12:102267582:T:C	102267582	C	0.0427955	0.0318025	0.00299258	2.22895e-26	0.0233958	0.0030265	1.0726e-14	HEIGHT
12	12:102401188:T:C	102401188	C	0.00224156	-0.0882609	0.0128633	6.81647e-12	-0.107159	0.0130197	1.8646e-16	HEIGHT
12	12:102552676:T:C	102552676	C	0.908389	-0.0206796	0.00209945	6.85383e-23	-0.0156492	0.0021269	1.87013e-13	HEIGHT
12	12:102557213:C:T	102557213	T	0.00802762	-0.0846987	0.00679048	1.04603e-35	-0.0648295	0.00716906	1.5249e-19	HEIGHT
12	12:102670469:A:G	102670469	G	0.481053	-0.0164951	0.00121209	3.54987e-42	-0.018703	0.00123909	1.77032e-51	HEIGHT
12	12:102751397:C:T	102751397	T	0.0280464	0.035922	0.00368172	1.72423e-22	0.032226	0.00373662	6.44524e-18	HEIGHT
12	12:102754149:G:GT	102754149	GT	0.143396	-0.0250303	0.00173071	2.09228e-47	-0.0274927	0.00175268	1.88313e-55	HEIGHT
12	12:103960395:C:T	103960395	T	0.298469	0.0110309	0.00132451	8.20202e-17	0.0120283	0.00133347	1.87469e-19	HEIGHT
12	12:103993455:T:C	103993455	C	0.0109966	0.0470607	0.00581246	5.65536e-16	0.0505426	0.00582806	4.23498e-18	HEIGHT
12	12:104015054:T:C	104015054	C	0.017221	0.0373294	0.00465654	1.08754e-15	0.0417213	0.0046757	4.53757e-19	HEIGHT
12	12:105070258:C:T	105070258	T	0.567206	0.00782971	0.00122339	1.55365e-10	0.00792571	0.00122393	9.44217e-11	HEIGHT
12	12:106232654:A:G	106232654	G	0.613155	0.00870754	0.00124583	2.76166e-12	0.00801848	0.00124768	1.30396e-10	HEIGHT
12	12:106929137:T:C	106929137	C	0.296833	-0.0140039	0.0013275	5.12984e-26	-0.0130976	0.00133422	9.54632e-23	HEIGHT
12	12:107702755:T:C	107702755	C	0.394297	0.00939905	0.00123877	3.26375e-14	0.00831146	0.00124329	2.30835e-11	HEIGHT
12	12:109583648:G:A	109583648	A	0.26137	0.00977817	0.00137808	1.28882e-12	0.00978391	0.00137841	1.26616e-12	HEIGHT
12	12:111446804:T:C	111446804	C	0.517365	0.00813511	0.00121317	2.00493e-11	0.00810308	0.00121354	2.43467e-11	HEIGHT
12	12:112472981:G:A	112472981	A	1.22916e-05	-1.11703	0.172812	1.02075e-10	-1.11425	0.172825	1.13874e-10	HEIGHT
12	12:114670331:T:C	114670331	C	0.257388	0.011401	0.00138657	1.9939e-16	0.0116201	0.0013868	5.33381e-17	HEIGHT
12	12:115758517:G:A	115758517	A	0.801517	0.0221649	0.00151858	2.98659e-48	0.0223942	0.00151906	3.45557e-49	HEIGHT
12	12:116279889:G:A	116279889	A	0.31213	-0.00889166	0.00131224	1.236e-11	-0.00905603	0.00131248	5.20231e-12	HEIGHT
12	12:117026880:A:G	117026880	G	0.145551	-0.0188113	0.0017183	6.82145e-28	-0.0191979	0.00171875	5.73681e-29	HEIGHT
12	12:120469506:T:A	120469506	A	0.039628	-0.0407712	0.00310501	2.19388e-39	-0.0377561	0.00312083	1.0811e-33	HEIGHT
12	12:120766098:GCGCACACACACACACACA:G	120766098	G	0.44704	-0.0110912	0.00123867	3.42456e-19	-0.0113099	0.001273	6.42462e-19	HEIGHT
12	12:120985856:A:G	120985856	G	0.621965	-0.00506511	0.00125188	5.20996e-05	-0.00911305	0.00128455	1.29943e-12	HEIGHT
12	12:121318281:G:A	121318281	A	0.0113095	-0.054688	0.00573794	1.55855e-21	-0.050117	0.00577463	3.99866e-18	HEIGHT
12	12:121982531:A:G	121982531	G	0.854534	-0.0111263	0.00171865	9.55302e-11	-0.0109988	0.0017236	1.75595e-10	HEIGHT
12	12:122498913:A:G	122498913	G	0.745405	0.0150089	0.00139141	3.97266e-27	0.0118692	0.00139829	2.09583e-17	HEIGHT
12	12:123396629:A:G	123396629	G	0.204036	0.0260029	0.0015056	7.80677e-67	0.0254936	0.00151394	1.25813e-63	HEIGHT
12	12:123547099:C:CTT	123547099	CTT	0.0745752	0.0125128	0.00234971	1.00813e-07	0.0150931	0.00236137	1.64103e-10	HEIGHT
12	12:124283941:T:TA	124283941	TA	0.209483	0.0186142	0.00148632	5.54036e-36	0.0119055	0.00156767	3.09294e-14	HEIGHT
12	12:124325628:G:A	124325628	A	0.63659	-0.0194129	0.00126966	8.93676e-53	-0.0152854	0.00133955	3.69077e-30	HEIGHT
12	12:124593021:C:T	124593021	T	0.637696	-0.00854294	0.00126148	1.26877e-11	-0.00822862	0.00126509	7.80182e-11	HEIGHT
12	12:131137217:A:G	131137217	G	0.666995	-0.00885117	0.00128521	5.70034e-12	-0.00872019	0.00128553	1.1742e-11	HEIGHT
12	12:132124595:C:T	132124595	T	0.147651	0.0135774	0.00170885	1.93654e-15	0.0135272	0.0017093	2.49472e-15	HEIGHT
12	12:132804204:G:A	132804204	A	0.0875603	0.0174116	0.00214487	4.74757e-16	0.0178627	0.00214524	8.31598e-17	HEIGHT
13	13:20858922:GTATATATATA:G	20858922	G	0.79831	-0.0136628	0.00149818	7.54032e-20	-0.0125527	0.00150175	6.34164e-17	HEIGHT
13	13:20996773:T:C	20996773	C	0.113758	-0.0217669	0.00188985	1.07326e-30	-0.0207031	0.00189445	8.44719e-28	HEIGHT
13	13:27535656:A:G	27535656	G	0.140205	0.0111929	0.00172699	9.10196e-11	0.0112692	0.0017271	6.8029e-11	HEIGHT
13	13:27821160:C:T	27821160	T	0.0239877	0.0302997	0.00392399	1.14828e-14	0.0304311	0.00392433	8.87225e-15	HEIGHT
13	13:29595724:C:A	29595724	A	0.21165	0.0122813	0.00146997	6.55457e-17	0.0123149	0.00147009	5.42873e-17	HEIGHT
13	13:32094722:C:T	32094722	T	0.0911149	0.0138067	0.00208108	3.25843e-11	0.0143369	0.00208204	5.73842e-12	HEIGHT
13	13:32520357:T:TA	32520357	TA	0.362225	0.0130729	0.00124948	1.28188e-25	0.0133906	0.00125017	9.03948e-27	HEIGHT
13	13:36920187:AGCGGCG:A	36920187	A	0.659736	-0.00933663	0.00127877	2.85089e-13	-0.00931726	0.00127889	3.20702e-13	HEIGHT
13	13:38962863:A:G	38962863	G	0.11974	-0.0127264	0.00184926	5.90645e-12	-0.0119498	0.00185098	1.07569e-10	HEIGHT
13	13:39711508:TTCTAAGAACAGTGGGACCTTTGGAAGG:T	39711508	T	0.662083	-0.00996957	0.00126858	3.877e-15	-0.00955694	0.00126985	5.23066e-14	HEIGHT
13	13:40535292:A:C	40535292	C	0.148865	-0.0157423	0.00168597	9.88816e-21	-0.0145794	0.00169143	6.72214e-18	HEIGHT
13	13:40722235:C:T	40722235	T	0.295456	-0.0124132	0.00133772	1.70482e-20	-0.01105	0.00134292	1.89857e-16	HEIGHT
13	13:42198638:GT:G	42198638	G	0.583723	0.0104864	0.00121642	6.65422e-18	0.0100963	0.00121743	1.10293e-16	HEIGHT
13	13:45964864:T:C	45964864	C	0.017215	-0.0313623	0.00461401	1.0668e-11	-0.0312243	0.00461461	1.32031e-11	HEIGHT
13	13:46719953:G:A	46719953	A	0.218162	-0.0108319	0.00145165	8.53582e-14	-0.0110108	0.00145193	3.36268e-14	HEIGHT
13	13:48464958:CT:C	48464958	C	0.278084	0.0108032	0.00138589	6.43395e-15	0.0108127	0.00138747	6.5372e-15	HEIGHT
13	13:50081853:G:T	50081853	T	0.020157	0.114304	0.00426953	6.84157e-158	0.101025	0.00435696	6.14933e-119	HEIGHT
13	13:50083284:A:AT	50083284	AT	0.0866637	-0.0245926	0.00213183	8.69622e-31	-0.0293669	0.00216482	6.4115e-42	HEIGHT
13	13:50149919:C:T	50149919	T	0.44358	0.0145104	0.0012078	3.00305e-33	0.0126451	0.00125025	4.78605e-24	HEIGHT
13	13:50531198:G:A	50531198	A	0.278357	-0.0369315	0.00134081	5.19728e-167	-0.0317556	0.0014372	3.49152e-108	HEIGHT
13	13:50595874:A:G	50595874	G	0.788083	-0.0260206	0.00146995	4.06907e-70	-0.0198572	0.00156661	8.10515e-37	HEIGHT
13	13:50811286:G:A	50811286	A	0.573227	0.00759074	0.00121572	4.27004e-10	0.0106792	0.00123512	5.32045e-18	HEIGHT
13	13:50909048:T:C	50909048	C	0.0262563	0.0137941	0.00375733	0.000241367	0.0273584	0.00381473	7.40293e-13	HEIGHT
13	13:73004501:A:AAG	73004501	AAG	0.694709	-0.00988762	0.00130328	3.28106e-14	-0.00881268	0.00131594	2.12896e-11	HEIGHT
13	13:73062772:A:AGT	73062772	AGT	0.0965426	-0.0161097	0.00203071	2.13849e-15	-0.0136917	0.00205144	2.48563e-11	HEIGHT
13	13:73273876:C:T	73273876	T	0.3137	0.00900084	0.00129319	3.39829e-12	0.00886005	0.00129478	7.76093e-12	HEIGHT
13	13:77873238:T:A	77873238	A	0.775604	0.0112245	0.00143928	6.25526e-15	0.0112133	0.00143948	6.70758e-15	HEIGHT
13	13:80076838:G:C	80076838	C	0.212983	0.0120909	0.00146576	1.59866e-16	0.0117444	0.00146727	1.2018e-15	HEIGHT
13	13:80240032:C:A	80240032	A	0.312979	-0.0096674	0.00129291	7.5899e-14	-0.00983039	0.00129644	3.3863e-14	HEIGHT
13	13:80935559:A:G	80935559	G	0.646416	-0.00852502	0.00125647	1.16169e-11	-0.00925243	0.00125918	2.01226e-13	HEIGHT
13	13:85340867:C:T	85340867	T	0.381131	0.00998718	0.00125155	1.46512e-15	0.0101973	0.00125173	3.74414e-16	HEIGHT
13	13:91148291:TA:T	91148291	T	0.191584	-0.0119945	0.00152525	3.72186e-15	-0.0103197	0.00153208	1.63096e-11	HEIGHT
13	13:91367363:C:G	91367363	G	0.630998	-0.0192741	0.00124312	3.22834e-54	-0.0194561	0.00125313	2.31372e-54	HEIGHT
13	13:91376399:C:T	91376399	T	0.0145835	0.0254127	0.00500443	3.81347e-07	0.0340913	0.00502921	1.21305e-11	HEIGHT
13	13:98865668:C:G	98865668	G	0.22168	0.0124241	0.00144368	7.57503e-18	0.0124302	0.00144386	7.36995e-18	HEIGHT
13	13:100704134:GTAA:G	100704134	G	0.462059	-0.0084011	0.00120272	2.84686e-12	-0.00843374	0.0012028	2.35344e-12	HEIGHT
13	13:101054456:C:CAA	101054456	CAA	0.214793	-0.00999542	0.00145931	7.41525e-12	-0.00993321	0.00145942	1.00165e-11	HEIGHT
13	13:113235987:G:A	113235987	A	0.224214	0.00921611	0.0014369	1.41858e-10	0.0090714	0.00143701	2.74195e-10	HEIGHT
13	13:114234842:T:C	114234842	C	0.23465	-0.0188731	0.00141564	1.51104e-40	-0.0188053	0.00141596	2.98517e-40	HEIGHT
14	14:21076683:T:TG	21076683	TG	0.547509	0.0147775	0.00120742	1.92611e-34	0.0144929	0.00120775	3.55599e-33	HEIGHT
14	14:21433224:T:C	21433224	C	0.00856613	-0.0530473	0.00652752	4.41078e-16	-0.0512391	0.00653942	4.67295e-15	HEIGHT
14	14:21453066:C:T	21453066	T	0.177104	0.0196331	0.001574	1.04306e-35	0.0173275	0.00160013	2.51414e-27	HEIGHT
14	14:21500734:G:A	21500734	A	0.143837	-0.0152805	0.00171167	4.36744e-19	-0.012397	0.00173997	1.04188e-12	HEIGHT
14	14:22844424:G:A	22844424	A	0.025311	0.0282319	0.00383175	1.73354e-13	0.0277443	0.00383719	4.81649e-13	HEIGHT
14	14:23286389:A:G	23286389	G	0.720003	0.014788	0.0013394	2.42957e-28	0.0100489	0.00138555	4.08782e-13	HEIGHT
14	14:23310668:C:A	23310668	A	0.162506	0.0225309	0.00162762	1.40522e-43	0.0195468	0.00168262	3.38247e-31	HEIGHT
14	14:23438399:C:G	23438399	G	0.642877	0.0102769	0.00125389	2.48489e-16	0.00921538	0.00125533	2.11963e-13	HEIGHT
14	14:24126376:GT:G	24126376	G	0.293093	-0.00984366	0.00132034	8.9597e-14	-0.0111087	0.00132585	5.35861e-17	HEIGHT
14	14:24366294:T:C	24366294	C	0.0670305	0.0376978	0.00240424	2.08183e-55	0.0419123	0.00242874	9.94714e-67	HEIGHT
14	14:24382840:T:G	24382840	G	0.201709	0.0116958	0.00149875	6.01165e-15	0.0146331	0.00153675	1.69673e-21	HEIGHT
14	14:24429988:C:T	24429988	T	0.861616	-0.0125023	0.00174062	6.83627e-13	-0.011438	0.00176492	9.12659e-11	HEIGHT
14	14:35379530:G:GTTTA	35379530	GTTTA	0.215757	-0.0110948	0.0014589	2.85107e-14	-0.0100837	0.00146337	5.55164e-12	HEIGHT
14	14:35730541:G:GAAACAGACTCA	35730541	GAAACAGACTCA	0.262314	0.0120079	0.00136604	1.49162e-18	0.0114408	0.00137034	6.89124e-17	HEIGHT
14	14:36520391:A:G	36520391	G	0.471376	0.0102729	0.00120712	1.7355e-17	0.0103374	0.00120724	1.1013e-17	HEIGHT
14	14:36675311:C:T	36675311	T	0.243101	0.0139526	0.0014009	2.2866e-23	0.0140985	0.00140122	8.17112e-24	HEIGHT
14	14:53873973:G:A	53873973	A	0.858124	0.0110029	0.00172208	1.66638e-10	0.0110771	0.00172265	1.27359e-10	HEIGHT
14	14:54272084:C:A	54272084	A	0.00578938	-0.0510063	0.00792428	1.2209e-10	-0.0520397	0.00792658	5.19569e-11	HEIGHT
14	14:54735777:C:G	54735777	G	0.218883	0.0119029	0.00145445	2.75074e-16	0.0142168	0.00146654	3.19518e-22	HEIGHT
14	14:54793718:G:GC	54793718	GC	0.408209	-0.0120424	0.00122296	7.06705e-23	-0.0123932	0.00124271	2.00581e-23	HEIGHT
14	14:55611243:C:T	55611243	T	0.268116	0.0101839	0.00135756	6.30336e-14	0.00889205	0.00137123	8.88888e-11	HEIGHT
14	14:58805776:T:C	58805776	C	0.169401	-0.0103411	0.00160218	1.08653e-10	-0.0112347	0.0016027	2.38569e-12	HEIGHT
14	14:60331291:T:G	60331291	G	0.387281	0.0279553	0.00123711	4.61079e-113	0.0283961	0.00123822	2.17293e-116	HEIGHT
14	14:63369950:C:T	63369950	T	0.0696991	-0.0170109	0.00235989	5.66362e-13	-0.0170783	0.00236184	4.79703e-13	HEIGHT
14	14:64213567:T:C	64213567	C	0.347201	-0.0117641	0.00126141	1.09786e-20	-0.0104284	0.00126486	1.65519e-16	HEIGHT
14	14:65071413:A:G	65071413	G	0.461012	-0.0183149	0.00120653	4.8115e-52	-0.0178236	0.00120934	3.66005e-49	HEIGHT
14	14:68193464:A:G	68193464	G	0.844761	0.0167965	0.00166102	4.87964e-24	0.0171647	0.00166132	5.0497e-25	HEIGHT
14	14:69881424:C:CATAT	69881424	CATAT	0.434347	-0.00835375	0.00121222	5.52918e-12	-0.00826139	0.00121282	9.64363e-12	HEIGHT
14	14:69998428:G:GT	69998428	GT	0.33831	0.0141539	0.0012699	7.51673e-29	0.0140628	0.00127055	1.78837e-28	HEIGHT
14	14:70166694:C:T	70166694	T	0.0226381	-0.0335683	0.0040425	1.00794e-16	-0.0334435	0.00404497	1.36301e-16	HEIGHT
14	14:73268658:C:T	73268658	T	0.180474	-0.0144328	0.00156288	2.58899e-20	-0.0137623	0.00156356	1.34503e-18	HEIGHT
14	14:74520185:A:G	74520185	G	0.656935	0.0208264	0.00126643	9.11335e-61	0.0220931	0.00127239	1.56266e-67	HEIGHT
14	14:74558049:T:C	74558049	C	0.550693	-0.0156118	0.00120701	2.88328e-38	-0.0177677	0.00121233	1.23615e-48	HEIGHT
14	14:75645034:GT:G	75645034	G	0.843137	-0.0164034	0.00165995	4.9896e-23	-0.0149379	0.00166999	3.72293e-19	HEIGHT
14	14:75981507:G:A	75981507	A	0.0705271	-0.0192501	0.00234911	2.51354e-16	-0.0174062	0.00236319	1.76426e-13	HEIGHT
14	14:80491580:C:T	80491580	T	0.327646	0.00851852	0.00129247	4.37215e-11	0.00854061	0.00129255	3.90675e-11	HEIGHT
14	14:88498101:A:T	88498101	T	0.0162259	-0.0331877	0.00476527	3.29583e-12	-0.0332604	0.00476557	2.96628e-12	HEIGHT
14	14:91635698:T:G	91635698	G	0.106558	-0.0123097	0.00194748	2.60153e-10	-0.0158302	0.00195711	6.03532e-16	HEIGHT
14	14:91861765:A:G	91861765	G	0.137692	0.0107702	0.00174419	6.62051e-10	0.0171925	0.00177977	4.46182e-22	HEIGHT
14	14:91866524:C:T	91866524	T	0.17001	0.0182469	0.0015994	3.78817e-30	0.019598	0.00163036	2.76789e-33	HEIGHT
14	14:91963597:G:A	91963597	A	0.423066	-0.0218436	0.00121802	6.43562e-72	-0.0226715	0.00123006	7.37359e-76	HEIGHT
14	14:92939887:T:C	92939887	C	0.0913945	0.0236213	0.00208591	9.95632e-30	0.023487	0.00208629	2.11972e-29	HEIGHT
14	14:94378610:C:T	94378610	T	0.0200131	0.0953761	0.00429785	4.14145e-109	0.0958221	0.00430035	5.47499e-110	HEIGHT
14	14:100732685:G:A	100732685	A	0.796775	-0.0127384	0.00149119	1.31418e-17	-0.0128711	0.00149133	6.10151e-18	HEIGHT
14	14:100882680:A:G	100882680	G	0.764814	-0.0102939	0.00141728	3.78212e-13	-0.0104196	0.00141741	1.96523e-13	HEIGHT
14	14:102509457:C:CA	102509457	CA	0.265632	-0.015074	0.00136508	2.38107e-28	-0.0144471	0.00136619	3.9045e-26	HEIGHT
14	14:103413461:CTG:C	103413461	C	0.129507	0.0225137	0.00181623	2.7524e-35	0.0150875	0.001895	1.69641e-15	HEIGHT
14	14:103487158:C:G	103487158	G	0.369926	-0.0195428	0.0012447	1.4932e-55	-0.0164985	0.001298	5.15856e-37	HEIGHT
14	14:104810872:G:A	104810872	A	0.613957	-0.00898121	0.00123596	3.68686e-13	-0.00819286	0.00123806	3.6536e-11	HEIGHT
14	14:105488368:C:T	105488368	T	0.253851	0.0127193	0.00138478	4.11263e-20	0.0123175	0.00138715	6.703e-19	HEIGHT
15	15:38066936:C:A	38066936	A	0.0684736	0.0183444	0.0023956	1.8953e-14	0.0193509	0.00239838	7.12601e-16	HEIGHT
15	15:38189803:G:A	38189803	A	0.637954	-0.0116904	0.00126273	2.08227e-20	-0.0120324	0.00126422	1.77238e-21	HEIGHT
15	15:38370003:G:A	38370003	A	0.748902	-0.0105006	0.00139409	4.98828e-14	-0.0103493	0.00139427	1.14746e-13	HEIGHT
15	15:41151726:A:G	41151726	G	0.421597	-0.0152404	0.00122551	1.66714e-35	-0.0139211	0.00122971	1.03732e-29	HEIGHT
15	15:41617595:A:T	41617595	T	0.645399	-0.0117018	0.00126612	2.41363e-20	-0.00994057	0.00127101	5.24068e-15	HEIGHT
15	15:41661033:C:A	41661033	A	0.00706441	-0.0670332	0.00721858	1.5989e-20	-0.0580481	0.00724513	1.12835e-15	HEIGHT
15	15:42949850:CT:C	42949850	C	0.145617	-0.0133158	0.00171509	8.2352e-15	-0.0126418	0.00171617	1.75403e-13	HEIGHT
15	15:48394113:C:T	48394113	T	0.0898672	-0.0248578	0.00211659	7.55741e-32	-0.0252501	0.00211904	9.78913e-33	HEIGHT
15	15:48411104:A:G	48411104	G	0.00320922	-0.0972581	0.0106978	9.77617e-20	-0.0782476	0.0108836	6.50251e-13	HEIGHT
15	15:48542781:ATGTGTGTGTGTGTGTGTG:A	48542781	A	0.0839373	-0.0263546	0.00219003	2.35758e-33	-0.0241964	0.00222986	1.9712e-27	HEIGHT
15	15:48580764:C:CATTTTAATT	48580764	CATTTTAATT	0.000197787	-0.295933	0.0430332	6.11891e-12	-0.293293	0.0430431	9.49716e-12	HEIGHT
15	15:51090934:G:GA	51090934	GA	0.384092	-0.013457	0.00124312	2.6156e-27	-0.0132566	0.00127733	3.10967e-25	HEIGHT
15	15:51230013:G:C	51230013	C	0.01376	-0.0520687	0.00519541	1.21937e-23	-0.0616962	0.00523529	4.68293e-32	HEIGHT
15	15:51276007:A:G	51276007	G	0.0423233	-0.0377409	0.00300613	3.74851e-36	-0.032438	0.00306455	3.50143e-26	HEIGHT
15	15:51321614:T:C	51321614	C	0.383891	-0.0122599	0.00124509	7.09038e-23	-0.0140958	0.00125524	2.91876e-29	HEIGHT
15	15:55370885:GAA:G	55370885	G	0.0895242	-0.0139283	0.00213541	6.9126e-11	-0.0139388	0.00213558	6.71248e-11	HEIGHT
15	15:60490157:G:GAT	60490157	GAT	0.334298	-0.0107664	0.00128493	5.33893e-17	-0.0107097	0.00128518	7.86808e-17	HEIGHT
15	15:61111714:T:TA	61111714	TA	0.349152	-0.0131234	0.00126767	4.08215e-25	-0.012886	0.00126804	2.92494e-24	HEIGHT
15	15:61218674:TCACACA:T	61218674	T	0.0181271	0.0302816	0.0045761	3.65725e-11	0.0288772	0.00457711	2.80767e-10	HEIGHT
15	15:62056847:T:C	62056847	C	0.45203	-0.0144092	0.00121467	1.85034e-32	-0.0141677	0.00121526	2.08449e-31	HEIGHT
15	15:62775339:T:C	62775339	C	0.67963	0.00928563	0.00129769	8.33642e-13	0.00881556	0.00129921	1.15805e-11	HEIGHT
15	15:63500022:A:AGGTTTT	63500022	AGGTTTT	0.34282	0.0105063	0.00127507	1.72523e-16	0.0102925	0.00127655	7.46073e-16	HEIGHT
15	15:65698258:A:G	65698258	G	0.178917	0.0138603	0.00157824	1.60416e-18	0.014178	0.00157884	2.70872e-19	HEIGHT
15	15:66740813:T:C	66740813	C	0.727442	-0.0163964	0.00135901	1.61743e-33	-0.0177464	0.00136067	7.01994e-39	HEIGHT
15	15:67036719:A:G	67036719	G	0.807482	-0.0130571	0.00154579	2.99195e-17	-0.0125857	0.00160735	4.8759e-15	HEIGHT
15	15:67082130:C:CG	67082130	CG	0.608347	0.0108927	0.00124062	1.63409e-18	0.00900514	0.00129117	3.07174e-12	HEIGHT
15	15:67147291:A:G	67147291	G	0.256423	-0.0108304	0.00138486	5.2583e-15	-0.0107299	0.00143121	6.5272e-14	HEIGHT
15	15:67165360:A:G	67165360	G	0.0577658	0.0558127	0.00259165	7.22756e-103	0.0523305	0.00262428	1.79872e-88	HEIGHT
15	15:69741570:A:G	69741570	G	0.103207	-0.0317719	0.00198724	1.55042e-57	-0.0315216	0.00198806	1.28855e-56	HEIGHT
15	15:70063811:C:T	70063811	T	0.177633	0.0208789	0.00158151	8.55762e-40	0.0205224	0.00158218	1.78768e-38	HEIGHT
15	15:70493294:A:C	70493294	C	0.77395	0.0106974	0.00144766	1.47446e-13	0.0106659	0.00144814	1.76798e-13	HEIGHT
15	15:71869062:T:C	71869062	C	0.0200082	0.0539204	0.00444708	7.79554e-34	0.0586079	0.00445983	1.90949e-39	HEIGHT
15	15:72001553:CA:C	72001553	C	0.19089	0.0129696	0.0015502	5.94031e-17	0.0109369	0.00155469	1.99583e-12	HEIGHT
15	15:73931230:T:C	73931230	C	0.508178	0.021064	0.00120833	4.69006e-68	0.0169657	0.00132715	2.02394e-37	HEIGHT
15	15:73951403:G:A	73951403	A	0.254903	0.0196186	0.00138906	2.71546e-45	0.010827	0.00147299	1.97705e-13	HEIGHT
15	15:73994588:C:T	73994588	T	0.119136	-0.0355308	0.00186956	1.55343e-80	-0.0155266	0.00207393	7.07037e-14	HEIGHT
15	15:74044292:T:C	74044292	C	0.461012	0.0226782	0.00121519	1.00381e-77	0.0202711	0.00129975	7.72975e-55	HEIGHT
15	15:74456954:C:T	74456954	T	0.0824967	-0.015001	0.00219748	8.70381e-12	-0.0199187	0.00222106	3.01685e-19	HEIGHT
15	15:75507446:CA:C	75507446	C	0.246146	0.0184729	0.00140843	2.66811e-39	0.0177693	0.00142735	1.41255e-35	HEIGHT
15	15:77010767:C:T	77010767	T	0.0767139	0.0254093	0.0022757	6.01602e-29	0.019562	0.00230146	1.89882e-17	HEIGHT
15	15:77037329:TCTC:T	77037329	T	0.169808	-0.0178231	0.00161095	1.88129e-28	-0.0168463	0.0016253	3.57525e-25	HEIGHT
15	15:81305769:C:T	81305769	T	0.0917441	0.0165344	0.00209575	3.03422e-15	0.0157634	0.00209767	5.70278e-14	HEIGHT
15	15:81531197:T:C	81531197	C	0.716459	0.0157034	0.00134378	1.50317e-31	0.0144793	0.00134602	5.48674e-27	HEIGHT
15	15:83588992:A:G	83588992	G	0.516483	-0.0163219	0.00123697	9.36736e-40	-0.0119609	0.00125138	1.19859e-21	HEIGHT
15	15:83738360:A:G	83738360	G	0.314886	0.00478721	0.00132748	0.000310667	0.0114975	0.00136875	4.46536e-17	HEIGHT
15	15:83904496:A:G	83904496	G	0.52201	0.0359599	0.00123365	8.5535e-187	0.0387307	0.00127502	1.12174e-202	HEIGHT
15	15:83972225:C:A	83972225	A	0.0413878	-0.0136785	0.00304084	6.85107e-06	-0.0334669	0.00319192	1.01378e-25	HEIGHT
15	15:85022426:GTTT:G	85022426	G	0.170038	0.0167836	0.00162394	4.88846e-25	0.0150106	0.00164188	6.11178e-20	HEIGHT
15	15:85785964:A:AC	85785964	AC	0.514185	-0.0161526	0.00130495	3.44037e-35	-0.0159477	0.00131963	1.26835e-33	HEIGHT
15	15:88501731:A:ATT	88501731	ATT	0.425406	-0.00964039	0.00122359	3.30607e-15	-0.00982224	0.00123559	1.87348e-15	HEIGHT
15	15:88681925:C:T	88681925	T	0.00323715	-0.0925367	0.010643	3.48033e-18	-0.0965704	0.0106647	1.3644e-19	HEIGHT
15	15:88714503:G:C	88714503	C	0.122019	-0.0219738	0.00184969	1.50871e-32	-0.0222504	0.00186636	9.11301e-33	HEIGHT
15	15:88769874:GAGGCCCGGCTGTTTCGCA:G	88769874	G	0.00416908	-0.0754746	0.00939017	9.16016e-16	-0.0643473	0.00946491	1.05701e-11	HEIGHT
15	15:88820635:A:C	88820635	C	0.481453	0.0239899	0.00120981	1.65753e-87	0.0218726	0.00121728	3.43955e-72	HEIGHT
15	15:88843421:G:A	88843421	A	0.186745	-0.0207055	0.00155138	1.24139e-40	-0.0199951	0.00173376	9.01781e-31	HEIGHT
15	15:88852395:A:G	88852395	G	0.67874	-0.0287824	0.00129548	2.32374e-109	-0.0125164	0.00153841	4.08777e-16	HEIGHT
15	15:88854596:A:G	88854596	G	0.0297649	-0.0993598	0.0035557	7.83934e-172	-0.0871272	0.00365285	9.68567e-126	HEIGHT
15	15:88867767:G:A	88867767	A	0.00202587	-0.113427	0.0134749	3.84109e-17	-0.102939	0.0135415	2.92186e-14	HEIGHT
15	15:88872016:C:G	88872016	G	0.265936	-0.0272329	0.0013699	6.12652e-88	-0.0192288	0.00156412	9.79264e-35	HEIGHT
15	15:88881639:G:T	88881639	T	0.0014113	-0.216367	0.0161254	4.7578e-41	-0.208439	0.0161453	3.94289e-38	HEIGHT
15	15:88920139:G:A	88920139	A	0.0070465	0.0458572	0.00722959	2.25352e-10	0.0475364	0.00727448	6.37472e-11	HEIGHT
15	15:89106057:T:G	89106057	G	5.58718e-06	-1.82259	0.255909	1.06354e-12	-1.81442	0.255942	1.34926e-12	HEIGHT
15	15:89604356:G:A	89604356	A	0.561936	-0.0100983	0.00122043	1.29127e-16	-0.0102628	0.00122169	4.44561e-17	HEIGHT
15	15:90079820:T:C	90079820	C	0.449857	-0.00913004	0.00121621	6.05161e-14	-0.0105619	0.00122102	5.14522e-18	HEIGHT
15	15:90510960:T:G	90510960	G	0.549138	-0.00969481	0.00121673	1.61364e-15	-0.00963665	0.00122344	3.36134e-15	HEIGHT
15	15:90741785:G:A	90741785	A	1.67612e-05	-1.02604	0.14775	3.79983e-12	-1.02203	0.147768	4.63066e-12	HEIGHT
15	15:90825868:G:A	90825868	A	0.359252	0.00971843	0.00126111	1.29568e-14	0.00919859	0.0012637	3.36001e-13	HEIGHT
15	15:93297034:C:T	93297034	T	0.756373	0.00980698	0.0014079	3.26823e-12	0.00974627	0.00140805	4.45861e-12	HEIGHT
15	15:94008378:A:G	94008378	G	0.431991	0.0124273	0.00122095	2.47635e-24	0.0124189	0.00122117	2.70732e-24	HEIGHT
15	15:95286295:T:A	95286295	A	0.299385	0.00999349	0.00132038	3.77132e-14	0.00993732	0.00132065	5.28908e-14	HEIGHT
15	15:95612420:G:GT	95612420	GT	0.186263	-0.0102916	0.00155421	3.54956e-11	-0.00994674	0.00155444	1.56462e-10	HEIGHT
15	15:98562288:G:T	98562288	T	0.157483	0.013589	0.00166094	2.80305e-16	0.0134981	0.00166732	5.69437e-16	HEIGHT
15	15:98621191:G:A	98621191	A	0.487715	-0.000194407	0.0012099	0.872345	0.025151	0.0016794	1.05161e-50	HEIGHT
15	15:98637151:A:C	98637151	C	0.0856404	-0.0292455	0.00216938	2.02234e-41	-0.0200863	0.00231776	4.46615e-18	HEIGHT
15	15:98647372:G:A	98647372	A	0.581189	-0.017208	0.00122701	1.10644e-44	-0.0335105	0.00178498	1.2404e-78	HEIGHT
15	15:98651667:C:G	98651667	G	0.115445	-0.0416566	0.00189434	3.58723e-107	-0.0367259	0.00203427	7.38758e-73	HEIGHT
15	15:98671906:T:C	98671906	C	0.000862647	-0.122734	0.0205895	2.507e-09	-0.136967	0.0206293	3.14885e-11	HEIGHT
15	15:98697564:A:G	98697564	G	0.20701	-0.00841506	0.00152362	3.33127e-08	-0.0174261	0.00171036	2.22987e-24	HEIGHT
15	15:98852605:C:G	98852605	G	0.171066	-0.0114001	0.00160886	1.38219e-12	-0.0139235	0.00172001	5.72551e-16	HEIGHT
15	15:98853465:T:C	98853465	C	0.219174	0.014449	0.00146233	5.04253e-23	0.0108313	0.00150589	6.35617e-13	HEIGHT
15	15:98955204:C:T	98955204	T	0.498444	0.0112785	0.00121026	1.17362e-20	0.0102881	0.00123048	6.21859e-17	HEIGHT
15	15:99018140:AC:A	99018140	A	0.689223	-0.0137076	0.00131652	2.18591e-25	-0.00913035	0.00133971	9.41585e-12	HEIGHT
15	15:99972623:A:G	99972623	G	0.322537	0.0129778	0.00129485	1.21236e-23	0.0113843	0.00146516	7.8475e-15	HEIGHT
15	15:99973858:C:T	99973858	T	0.647816	0.0158107	0.00126567	8.25927e-36	0.0163418	0.0014297	2.95356e-30	HEIGHT
15	15:100061264:A:C	100061264	C	0.799457	-0.0121788	0.00151044	7.43952e-16	-0.0143039	0.00152164	5.44061e-21	HEIGHT
15	15:100135941:A:C	100135941	C	0.757436	0.00920346	0.00141187	7.09518e-11	0.0145778	0.00142447	1.39878e-24	HEIGHT
15	15:100152748:G:A	100152748	A	0.11476	-0.0627067	0.00191833	2.29997e-234	-0.0679735	0.00193637	5.92869e-270	HEIGHT
15	15:100254158:C:T	100254158	T	0.704344	-0.0243088	0.00132663	5.35234e-75	-0.0258919	0.00133515	8.94309e-84	HEIGHT
15	15:100339186:CTAAAGGGAAGGACAGT:C	100339186	C	0.00339478	0.0741547	0.0104057	1.03063e-12	0.0843357	0.0104216	5.85148e-16	HEIGHT
15	15:100373494:G:C	100373494	C	0.645029	-0.010128	0.00126463	1.15959e-15	-0.00816933	0.00127048	1.2753e-10	HEIGHT
15	15:101034231:C:T	101034231	T	0.469307	-0.0111291	0.00121201	4.21784e-20	-0.0120774	0.00121488	2.75396e-23	HEIGHT
15	15:101115818:ATT:A	101115818	A	0.35992	-0.00989085	0.00126127	4.43509e-15	-0.0121287	0.00126624	9.84496e-22	HEIGHT
15	15:101122421:A:C	101122421	C	0.95066	0.0176937	0.00279108	2.30701e-10	0.0181534	0.00279563	8.38665e-11	HEIGHT
15	15:101178034:C:G	101178034	G	0.0569083	-0.0469773	0.0026167	4.55654e-72	-0.0460451	0.00263488	2.21123e-68	HEIGHT
15	15:101234403:A:G	101234403	G	0.143132	0.0166885	0.0017288	4.76324e-22	0.0147282	0.00174005	2.57783e-17	HEIGHT
15	15:101474142:A:G	101474142	G	0.839997	0.0148441	0.00164874	2.19034e-19	0.0145508	0.00164916	1.11324e-18	HEIGHT
16	16:327367:A:G	327367	G	0.470553	-0.0108614	0.00120442	1.91641e-19	-0.0115953	0.00120535	6.59198e-22	HEIGHT
16	16:733864:C:A	733864	A	0.231306	0.0247337	0.00142763	3.04657e-67	0.0255292	0.0014294	2.41357e-71	HEIGHT
16	16:977099:A:G	977099	G	0.443316	0.0126956	0.00121129	1.05557e-25	0.0136226	0.00121275	2.81536e-29	HEIGHT
16	16:1076543:A:C	1076543	C	0.647167	-0.0122905	0.00125884	1.61717e-22	-0.0123397	0.00126055	1.25335e-22	HEIGHT
16	16:1482462:G:A	1482462	A	0.410677	-0.00836917	0.00122164	7.34555e-12	-0.00798749	0.00122323	6.58501e-11	HEIGHT
16	16:1522593:C:T	1522593	T	0.0489322	0.0178701	0.0027882	1.46296e-10	0.0179995	0.00279093	1.12392e-10	HEIGHT
16	16:1778029:G:A	1778029	A	0.00665868	-0.0605097	0.00738939	2.64003e-16	-0.06301	0.00740223	1.70516e-17	HEIGHT
16	16:2110502:T:G	2110502	G	0.16873	-0.0250748	0.00160678	6.66578e-55	-0.0240896	0.00162141	6.25014e-50	HEIGHT
16	16:2115957:GCCCACCACCCACCA:G	2115957	G	0.00364676	-0.0602826	0.0100105	1.72342e-09	-0.0802262	0.0100543	1.4718e-15	HEIGHT
16	16:2216172:T:C	2216172	C	0.287217	0.0191964	0.00133067	3.54488e-47	0.0184984	0.00135074	1.08753e-42	HEIGHT
16	16:2313292:C:T	2313292	T	0.000180045	-0.271744	0.044845	1.36437e-09	-0.298293	0.0448813	3.00589e-11	HEIGHT
16	16:2400959:TAA:T	2400959	T	0.657436	0.0134358	0.0012687	3.30847e-26	0.0104054	0.00129349	8.65952e-16	HEIGHT
16	16:2708282:T:G	2708282	G	0.0603957	-0.0203313	0.00252678	8.53153e-16	-0.0203962	0.00254307	1.05471e-15	HEIGHT
16	16:3135098:TCGGGGG:T	3135098	T	0.168076	0.0120055	0.00165422	3.94313e-13	0.0110504	0.00165493	2.43477e-11	HEIGHT
16	16:3723489:G:A	3723489	A	0.440934	-0.0101745	0.00121463	5.44671e-17	-0.00857992	0.00122061	2.07714e-12	HEIGHT
16	16:3965315:A:G	3965315	G	0.822495	0.0183594	0.00157276	1.74388e-31	0.0172424	0.00158074	1.0576e-27	HEIGHT
16	16:4316720:G:A	4316720	A	0.293587	0.0129884	0.00132027	7.74732e-23	0.0124567	0.00132151	4.25512e-21	HEIGHT
16	16:4660897:T:G	4660897	G	0.634601	-0.0124742	0.00124912	1.74833e-23	-0.0103319	0.00126716	3.53229e-16	HEIGHT
16	16:4847152:A:G	4847152	G	0.4799	0.0117605	0.00120476	1.64384e-22	0.00956725	0.00122208	4.9318e-15	HEIGHT
16	16:8973217:T:TAATA	8973217	TAATA	0.181123	0.0128592	0.00156065	1.72724e-16	0.0128394	0.00156079	1.93267e-16	HEIGHT
16	16:14301220:G:C	14301220	C	0.327599	0.0174106	0.00129907	5.85729e-41	0.0180136	0.00130204	1.57108e-43	HEIGHT
16	16:15152278:C:G	15152278	G	0.693981	-0.00776345	0.00127123	1.01497e-09	-0.00887138	0.00127394	3.31349e-12	HEIGHT
16	16:16048222:G:T	16048222	T	0.0136584	-0.0426383	0.00517759	1.79313e-16	-0.0423304	0.00517803	2.95849e-16	HEIGHT
16	16:19268058:T:C	19268058	C	0.560257	-0.0091815	0.00121108	3.42242e-14	-0.00916008	0.00121121	3.94666e-14	HEIGHT
16	16:20693169:CA:C	20693169	C	0.129737	-0.0143867	0.00179088	9.4875e-16	-0.0141622	0.00179109	2.63607e-15	HEIGHT
16	16:24551137:T:C	24551137	C	0.516373	0.00881962	0.00120314	2.29292e-13	0.00843143	0.00120364	2.4706e-12	HEIGHT
16	16:24716906:A:G	24716906	G	0.715698	0.0142195	0.00133417	1.60109e-26	0.0138754	0.00133483	2.61596e-25	HEIGHT
16	16:27972121:C:A	27972121	A	6.70449e-06	-1.62899	0.232232	2.30782e-12	-1.61389	0.232249	3.67979e-12	HEIGHT
16	16:30049334:A:G	30049334	G	0.402243	0.0152276	0.00122965	3.20286e-35	0.0153071	0.00123004	1.50013e-35	HEIGHT
16	16:30850209:CA:C	30850209	C	0.352488	-0.00825687	0.00126241	6.12884e-11	-0.00798223	0.00126347	2.65473e-10	HEIGHT
16	16:31462770:A:G	31462770	G	0.0055178	0.0536701	0.00812342	3.92622e-11	0.0532031	0.00813122	6.02702e-11	HEIGHT
16	16:49856917:A:AGGC	49856917	AGGC	0.627795	0.0104469	0.00124694	5.38212e-17	0.0104566	0.00124704	5.0647e-17	HEIGHT
16	16:51061650:C:T	51061650	T	0.0265013	-0.0419264	0.00374678	4.56527e-29	-0.0419667	0.0037473	4.11505e-29	HEIGHT
16	16:53447500:A:G	53447500	G	0.301124	0.0200642	0.00130966	5.60798e-53	0.020063	0.00131	6.04649e-53	HEIGHT
16	16:67298462:T:C	67298462	C	0.0743352	-0.0236033	0.00229077	6.78351e-25	-0.0234465	0.00229235	1.48325e-24	HEIGHT
16	16:69136024:T:C	69136024	C	0.292129	-0.0124268	0.00132158	5.30355e-21	-0.0109145	0.00132685	1.9377e-16	HEIGHT
16	16:69833932:A:G	69833932	G	0.457316	-0.0163821	0.00120895	7.84948e-42	-0.013758	0.00122118	1.92796e-29	HEIGHT
16	16:72045758:C:T	72045758	T	0.192772	0.0118415	0.00152588	8.46353e-15	0.0102808	0.00154391	2.75742e-11	HEIGHT
16	16:72355973:A:G	72355973	G	0.183674	-0.0154447	0.00155481	2.97631e-23	-0.0109276	0.00158447	5.3232e-12	HEIGHT
16	16:73036718:G:GA	73036718	GA	0.0336695	0.0278525	0.00333541	6.79472e-17	0.0262037	0.00334259	4.52893e-15	HEIGHT
16	16:73761105:C:T	73761105	T	0.289221	-0.0131425	0.00132809	4.34168e-23	-0.0129177	0.0013287	2.42767e-22	HEIGHT
16	16:75177449:C:G	75177449	G	0.592972	0.0125759	0.00122376	8.99875e-25	0.0112069	0.00123233	9.53936e-20	HEIGHT
16	16:75454459:T:TACAC	75454459	TACAC	0.568118	0.00931192	0.0012149	1.79162e-14	0.0079696	0.00122308	7.22013e-11	HEIGHT
16	16:78028160:G:C	78028160	C	0.00169401	0.134462	0.0146388	4.10322e-20	0.133148	0.0146502	1.00396e-19	HEIGHT
16	16:78098349:C:T	78098349	T	0.413043	-0.00991929	0.00122189	4.7397e-16	-0.00870276	0.00122817	1.38098e-12	HEIGHT
16	16:78313319:G:A	78313319	A	0.203807	-0.0131518	0.0014913	1.15469e-18	-0.0117173	0.00149835	5.27624e-15	HEIGHT
16	16:79138168:A:G	79138168	G	0.141051	0.0121332	0.0017259	2.06428e-12	0.0114866	0.00172668	2.88295e-11	HEIGHT
16	16:79204666:A:C	79204666	C	0.138513	-0.0127792	0.00173898	2.0018e-13	-0.0125581	0.0017398	5.27123e-13	HEIGHT
16	16:79250792:G:A	79250792	A	5.58713e-06	-1.63653	0.254397	1.25129e-10	-1.64896	0.254419	9.09564e-11	HEIGHT
16	16:81517563:T:G	81517563	G	0.0724653	-0.016026	0.0023192	4.84171e-12	-0.0151151	0.00232597	8.11665e-11	HEIGHT
16	16:81529514:T:C	81529514	C	0.880599	-0.0163627	0.00185445	1.10958e-18	-0.015412	0.00185859	1.11091e-16	HEIGHT
16	16:81703614:GAC:G	81703614	G	0.414825	-0.00853493	0.00127982	2.57812e-11	-0.00891724	0.00128092	3.36517e-12	HEIGHT
16	16:82170527:C:G	82170527	G	0.77157	-0.0159347	0.00143201	9.21784e-29	-0.0157988	0.00143233	2.73413e-28	HEIGHT
16	16:83947098:G:C	83947098	C	0.618148	-0.00949413	0.00124024	1.932e-14	-0.0094301	0.0012404	2.90518e-14	HEIGHT
16	16:84739062:C:CTTT	84739062	CTTT	0.207474	0.015151	0.0014843	1.83523e-24	0.014212	0.00148648	1.16752e-21	HEIGHT
16	16:84867039:G:A	84867039	A	0.00712365	-0.0589012	0.00714388	1.65178e-16	-0.0615857	0.00720145	1.21134e-17	HEIGHT
16	16:84867869:G:C	84867869	C	0.376709	0.0117293	0.0012414	3.439e-21	0.0103872	0.00127785	4.34098e-16	HEIGHT
16	16:84868866:G:A	84868866	A	0.000962101	-0.211886	0.019406	9.39512e-28	-0.213369	0.0194286	4.65237e-28	HEIGHT
16	16:84887508:C:T	84887508	T	0.00103137	-0.131662	0.0187063	1.94491e-12	-0.1356	0.018728	4.47118e-13	HEIGHT
16	16:84954341:A:G	84954341	G	0.758167	-0.0149185	0.00140495	2.44386e-26	-0.0121416	0.00143689	2.9163e-17	HEIGHT
16	16:85167799:G:A	85167799	A	0.480173	0.0084008	0.00120257	2.83428e-12	0.00850169	0.00120305	1.58551e-12	HEIGHT
16	16:86384073:CAA:C	86384073	C	0.354873	-0.00908981	0.0012588	5.16021e-13	-0.00952622	0.00125927	3.88149e-14	HEIGHT
16	16:86673150:C:A	86673150	A	0.162773	-0.0127378	0.00162955	5.42006e-15	-0.0128743	0.00163005	2.83217e-15	HEIGHT
16	16:87216913:A:G	87216913	G	0.386779	0.00857366	0.00123275	3.52798e-12	0.00867215	0.00123298	2.01454e-12	HEIGHT
16	16:87242964:C:CAA	87242964	CAA	0.315103	0.00931688	0.00130892	1.09512e-12	0.00930358	0.00130918	1.19096e-12	HEIGHT
16	16:88715642:G:A	88715642	A	0.00995593	-0.0468308	0.00606049	1.09912e-14	-0.0546715	0.00607994	2.42541e-19	HEIGHT
16	16:88715700:G:A	88715700	A	0.000426885	-0.18954	0.0291177	7.54301e-11	-0.196754	0.0291216	1.41564e-11	HEIGHT
16	16:88715797:G:C	88715797	C	0.00148404	-0.154671	0.0156335	4.43945e-23	-0.151409	0.0156749	4.48865e-22	HEIGHT
16	16:88738516:TC:T	88738516	T	0.67713	0.0208791	0.00128847	4.68164e-59	0.0166739	0.00137313	6.24839e-34	HEIGHT
16	16:88772775:C:CAA	88772775	CAA	0.249968	-0.0170461	0.0013905	1.50396e-34	-0.0134949	0.00147305	5.13382e-20	HEIGHT
16	16:89506817:A:AGGGCGGGGGGCGGG	89506817	AGGGCGGGGGGCGGG	0.4676	-0.0120552	0.00121227	2.66993e-23	-0.00880436	0.00123854	1.17162e-12	HEIGHT
16	16:89609171:G:A	89609171	A	0.0989765	-0.0264984	0.00201383	1.52658e-39	-0.0200391	0.0020649	2.87994e-22	HEIGHT
16	16:89637957:G:C	89637957	C	0.241798	0.0144921	0.00140736	7.24176e-25	0.0130405	0.00146051	4.31109e-19	HEIGHT
17	17:1024276:A:C	1024276	C	0.313254	-0.00978162	0.00131841	1.17781e-13	-0.00981948	0.00131851	9.5212e-14	HEIGHT
17	17:1730574:C:T	1730574	T	0.260055	-0.0138186	0.00137829	1.17284e-23	-0.0127491	0.00138444	3.29633e-20	HEIGHT
17	17:1764380:C:T	1764380	T	0.348402	0.0124992	0.00126943	7.11075e-23	0.0106034	0.00127868	1.1091e-16	HEIGHT
17	17:2071870:C:CTG	2071870	CTG	0.0317624	0.0253159	0.00344708	2.07058e-13	0.023508	0.00345722	1.04864e-11	HEIGHT
17	17:4051437:T:C	4051437	C	0.0585917	-0.0171439	0.00257467	2.763e-11	-0.0169689	0.00257485	4.39097e-11	HEIGHT
17	17:7017939:C:CT	7017939	CT	0.000137442	0.399316	0.0514514	8.42406e-15	0.39686	0.0514565	1.23335e-14	HEIGHT
17	17:7329843:C:G	7329843	G	0.359274	0.00984068	0.00126016	5.76106e-15	0.00944568	0.00126477	8.12508e-14	HEIGHT
17	17:7468613:C:T	7468613	T	0.638044	-0.0244072	0.00125759	6.61575e-84	-0.0226113	0.00127482	2.17941e-70	HEIGHT
17	17:7484411:C:A	7484411	A	0.00547474	-0.106564	0.00820038	1.30595e-38	-0.0914034	0.00831804	4.33724e-28	HEIGHT
17	17:7544593:C:T	7544593	T	0.221927	-0.0097743	0.00145502	1.84692e-11	-0.0128803	0.00151049	1.49828e-17	HEIGHT
17	17:7655719:C:T	7655719	T	0.198217	-0.0169121	0.00151636	6.91619e-29	-0.01314	0.00156494	4.59957e-17	HEIGHT
17	17:7668434:T:G	7668434	G	0.0121078	0.0655108	0.00552636	2.04571e-32	0.0563128	0.00570006	5.11682e-23	HEIGHT
17	17:8120900:T:A	8120900	A	0.600158	0.0140513	0.00123373	4.72865e-30	0.0121559	0.00124295	1.37359e-22	HEIGHT
17	17:8258528:C:G	8258528	G	0.278753	0.0117939	0.00134933	2.31957e-18	0.00984203	0.00135912	4.43754e-13	HEIGHT
17	17:17817005:C:T	17817005	T	0.0152937	0.0410344	0.0049297	8.51052e-17	0.0377476	0.00493805	2.10171e-14	HEIGHT
17	17:18140956:T:C	18140956	C	0.622422	-0.0129784	0.001248	2.49607e-25	-0.0123612	0.00125016	4.70789e-23	HEIGHT
17	17:21376873:T:G	21376873	G	0.677715	0.0219499	0.00129398	1.54025e-64	0.0215766	0.00129476	2.36854e-62	HEIGHT
17	17:28391880:G:GT	28391880	GT	0.47498	0.00656169	0.00120999	5.86302e-08	0.0086776	0.00121454	9.01319e-13	HEIGHT
17	17:28717464:C:A	28717464	A	0.125893	-0.0140485	0.00182163	1.23813e-14	-0.0155499	0.00182869	1.84265e-17	HEIGHT
17	17:29562968:T:C	29562968	C	0.656294	0.0219062	0.0012727	2.14423e-66	0.0157337	0.00128594	2.01818e-34	HEIGHT
17	17:29566547:CA:C	29566547	C	0.0124079	0.0636051	0.00546594	2.68425e-31	0.0419883	0.00555255	3.96957e-14	HEIGHT
17	17:29876197:GA:G	29876197	G	0.450982	0.0087343	0.00121654	6.99033e-13	0.0115934	0.00124632	1.37755e-20	HEIGHT
17	17:30879401:T:G	30879401	G	0.0353692	0.0350939	0.00328909	1.40944e-26	0.0214022	0.00332413	1.20717e-10	HEIGHT
17	17:30879403:G:T	30879403	T	0.257046	-0.0473177	0.00138423	4.26601e-256	-0.042127	0.00147711	6.6253e-179	HEIGHT
17	17:30916384:A:G	30916384	G	0.0247758	-0.0635422	0.00388594	4.22164e-60	-0.0321055	0.00404108	1.94535e-15	HEIGHT
17	17:31465511:T:TAAA	31465511	TAAA	0.652221	-0.0147119	0.00127124	5.65561e-31	-0.00923269	0.00129101	8.58077e-13	HEIGHT
17	17:31905127:C:T	31905127	T	0.177716	0.0161824	0.00158149	1.41992e-24	0.0169285	0.00158228	1.03094e-26	HEIGHT
17	17:38765943:A:G	38765943	G	0.566397	0.0173201	0.00122029	1.00615e-45	0.0184049	0.00123967	7.32241e-50	HEIGHT
17	17:38774078:A:T	38774078	T	0.0204433	0.0184333	0.00426621	1.55488e-05	0.0283406	0.0043265	5.73575e-11	HEIGHT
17	17:40194232:CGTGTGTGTGTGTGT:C	40194232	C	0.135024	0.0202365	0.00180467	3.50438e-29	0.0130084	0.00187486	3.96778e-12	HEIGHT
17	17:40433481:C:T	40433481	T	0.39982	-0.0179347	0.00123385	7.21219e-48	-0.0154672	0.00128021	1.31916e-33	HEIGHT
17	17:41769461:C:T	41769461	T	0.0499741	-0.0204277	0.00277489	1.81685e-13	-0.0186098	0.00277681	2.05768e-11	HEIGHT
17	17:42387436:T:C	42387436	C	6.70449e-06	-1.66877	0.233482	8.849e-13	-1.66181	0.233502	1.1038e-12	HEIGHT
17	17:42721285:T:C	42721285	C	0.606257	0.0117604	0.00124017	2.47328e-21	0.0117975	0.00124287	2.26341e-21	HEIGHT
17	17:43731006:C:T	43731006	T	0.0830136	0.021475	0.00219439	1.28904e-22	0.0189519	0.00220143	7.37453e-18	HEIGHT
17	17:44711222:G:A	44711222	A	0.119132	0.0201337	0.00186991	4.91714e-27	0.013605	0.00191641	1.25484e-12	HEIGHT
17	17:45111373:AGT:A	45111373	A	0.216279	-0.00602191	0.00147017	4.20234e-05	-0.0121798	0.00156875	8.22917e-15	HEIGHT
17	17:45142554:CT:C	45142554	C	0.33822	-0.0214954	0.00128781	1.51284e-62	-0.0249411	0.00138206	8.43057e-73	HEIGHT
17	17:45733530:C:T	45733530	T	0.229369	-0.0122733	0.00143949	1.51306e-17	-0.0137414	0.00145328	3.21634e-21	HEIGHT
17	17:47557873:C:T	47557873	T	0.452334	0.0111941	0.00114293	1.19222e-22	0.010166	0.00116393	2.45476e-18	HEIGHT
17	17:48030330:A:AC	48030330	AC	0.212095	-0.0165257	0.00148402	8.40192e-29	-0.0127009	0.00155737	3.48139e-16	HEIGHT
17	17:48131784:TTTTC:T	48131784	T	0.109975	0.0189879	0.00195929	3.28597e-22	0.0165979	0.00201353	1.67681e-16	HEIGHT
17	17:48629345:G:A	48629345	A	0.0445128	0.0161053	0.0029316	3.93622e-08	0.0217524	0.00305027	9.94214e-13	HEIGHT
17	17:48925281:CA:C	48925281	C	0.573509	-0.0215797	0.001224	1.43757e-69	-0.0152244	0.00133301	3.28205e-30	HEIGHT
17	17:48973988:C:G	48973988	G	0.0379878	-0.0274955	0.00318097	5.43989e-18	-0.0302327	0.0032981	4.87717e-20	HEIGHT
17	17:49073242:G:A	49073242	A	0.243266	-0.0174725	0.00141036	3.00953e-35	-0.0123142	0.0015243	6.54953e-16	HEIGHT
17	17:49346454:G:A	49346454	A	0.0148863	-0.023414	0.00499166	2.72373e-06	-0.0362637	0.00502576	5.37097e-13	HEIGHT
17	17:49346550:TCAAA:T	49346550	T	0.368367	-0.0165232	0.00125515	1.40794e-39	-0.0185618	0.00126484	9.28522e-49	HEIGHT
17	17:51164675:G:C	51164675	C	0.358123	0.00945087	0.00126038	6.45872e-14	0.00956373	0.00126063	3.28781e-14	HEIGHT
17	17:54294735:G:T	54294735	T	5.58708e-06	-1.63481	0.255804	1.64945e-10	-1.67267	0.255826	6.22095e-11	HEIGHT
17	17:56181752:G:A	56181752	A	0.506805	-0.00863537	0.00121048	9.76072e-13	-0.0104062	0.00123522	3.62182e-17	HEIGHT
17	17:56505255:T:C	56505255	C	0.167589	0.0126417	0.00161973	5.95868e-15	0.015118	0.00165408	6.25615e-20	HEIGHT
17	17:56602697:G:GA	56602697	GA	0.948454	0.0244646	0.00273522	3.7435e-19	0.0186243	0.00275375	1.34941e-11	HEIGHT
17	17:56617363:A:G	56617363	G	0.0152707	0.0481786	0.00492939	1.45955e-22	0.0529109	0.00494713	1.07125e-26	HEIGHT
17	17:56686147:T:A	56686147	A	0.291269	0.018884	0.00139565	1.0316e-41	0.0165721	0.00141093	7.45181e-32	HEIGHT
17	17:56773392:G:A	56773392	A	0.493353	-0.019574	0.00120886	5.7324e-59	-0.0190612	0.00121361	1.37003e-55	HEIGHT
17	17:57664293:T:C	57664293	C	0.607793	-0.00879446	0.00123856	1.24259e-12	-0.00886013	0.00123887	8.56709e-13	HEIGHT
17	17:58560184:A:C	58560184	C	0.394847	0.00833594	0.00123659	1.57224e-11	0.00825538	0.00123704	2.49746e-11	HEIGHT
17	17:61419916:A:G	61419916	G	0.670189	-0.0339803	0.0012849	4.07037e-154	-0.0343518	0.00128985	2.86424e-156	HEIGHT
17	17:61497943:G:A	61497943	A	0.0228309	0.0318066	0.00405437	4.32896e-15	0.0308203	0.00411413	6.81745e-14	HEIGHT
17	17:61523107:G:A	61523107	A	0.632492	-0.0148857	0.00125381	1.64728e-32	-0.0134729	0.00127218	3.30207e-26	HEIGHT
17	17:61918923:GT:G	61918923	G	0.150496	0.0100842	0.0017191	4.46497e-09	0.0133347	0.00172511	1.0774e-14	HEIGHT
17	17:62559465:G:A	62559465	A	0.3609	0.0128847	0.00125833	1.31884e-24	0.0111751	0.00126132	8.00963e-19	HEIGHT
17	17:63728735:TAAA:T	63728735	T	0.27552	0.0346056	0.00137414	6.08015e-140	0.0179867	0.00155243	4.84532e-31	HEIGHT
17	17:63918839:T:A	63918839	A	0.104229	0.0355293	0.00197795	3.81855e-72	0.0198838	0.0020821	1.29859e-21	HEIGHT
17	17:63918913:T:C	63918913	C	0.11883	-0.0425765	0.00186893	7.04075e-115	-0.0287141	0.00190941	4.12575e-51	HEIGHT
17	17:63918961:A:G	63918961	G	0.000344167	-0.299892	0.0325997	3.60538e-20	-0.310396	0.032611	1.76327e-21	HEIGHT
17	17:63927378:G:GTAAA	63927378	GTAAA	0.548715	0.040083	0.00121527	1.43363e-238	0.0260657	0.00144249	5.49676e-73	HEIGHT
17	17:64593460:T:C	64593460	C	0.0265392	-0.0218875	0.00376349	6.03643e-09	-0.025958	0.00378103	6.63356e-12	HEIGHT
17	17:64666532:A:G	64666532	G	0.828116	-0.0161984	0.00160249	5.07734e-24	-0.0126356	0.00161137	4.45193e-15	HEIGHT
17	17:65553370:A:C	65553370	C	0.583451	0.0176054	0.00122655	1.01157e-46	0.0106061	0.00135706	5.47694e-15	HEIGHT
17	17:65560284:C:G	65560284	G	0.145719	-0.0272652	0.00174187	3.17754e-55	-0.0190092	0.00192053	4.25015e-23	HEIGHT
17	17:66305724:A:G	66305724	G	0.389117	-0.0126922	0.00124105	1.5012e-24	-0.0109889	0.00124677	1.20887e-18	HEIGHT
17	17:67826457:CAG:C	67826457	C	0.19694	0.0124132	0.00153179	5.33029e-16	0.0119969	0.00153228	4.90022e-15	HEIGHT
17	17:68295121:TGAG:T	68295121	T	0.367669	0.0125964	0.00125376	9.48039e-24	0.0127052	0.00125427	4.08372e-24	HEIGHT
17	17:69085137:A:G	69085137	G	0.022665	0.033414	0.00406526	2.04523e-16	0.0335813	0.00412735	4.07581e-16	HEIGHT
17	17:69436019:TAA:T	69436019	T	0.58336	-0.00933419	0.00122601	2.66834e-14	-0.010155	0.00123325	1.80491e-16	HEIGHT
17	17:69869166:C:G	69869166	G	0.149595	0.0154647	0.00169487	7.21236e-20	0.0111981	0.00173115	9.89024e-11	HEIGHT
17	17:70068267:C:T	70068267	T	0.352769	0.0164459	0.00126622	1.42772e-38	0.0143113	0.00128784	1.08961e-28	HEIGHT
17	17:70169388:G:A	70169388	A	0.113732	-0.0223445	0.0019065	1.00473e-31	-0.0203882	0.00191649	1.97744e-26	HEIGHT
17	17:70211687:A:G	70211687	G	0.491147	-0.00811078	0.00121024	2.05875e-11	-0.00965333	0.00121954	2.46164e-15	HEIGHT
17	17:70686888:C:T	70686888	T	0.312594	-0.00840817	0.00130607	1.21247e-10	-0.00851021	0.00131313	9.1217e-11	HEIGHT
17	17:71236007:T:G	71236007	G	0.559754	0.00827436	0.00121717	1.06058e-11	0.00778414	0.00122249	1.92181e-10	HEIGHT
17	17:71311858:T:C	71311858	C	0.650213	0.00995915	0.00126897	4.21999e-15	0.00939193	0.00127474	1.7355e-13	HEIGHT
17	17:71924470:TAAAGA:T	71924470	T	0.253391	0.0157334	0.00139128	1.19001e-29	0.0148967	0.0013955	1.3352e-26	HEIGHT
17	17:71986051:TA:T	71986051	T	0.46089	-0.00693084	0.00121252	1.09021e-08	-0.0105561	0.00127277	1.09717e-16	HEIGHT
17	17:72050048:T:C	72050048	C	0.299536	0.0103065	0.001319	5.54565e-15	0.0139704	0.00137979	4.28088e-24	HEIGHT
17	17:73148620:G:A	73148620	A	0.701177	-0.00937112	0.00132268	1.39096e-12	-0.00915421	0.00132282	4.50917e-12	HEIGHT
17	17:75366500:C:CAA	75366500	CAA	0.813232	0.0177096	0.00155669	5.47871e-30	0.0175284	0.00155698	2.11559e-29	HEIGHT
17	17:78168323:A:C	78168323	C	0.551432	0.0100638	0.0012171	1.3546e-16	0.0100772	0.00121727	1.24676e-16	HEIGHT
17	17:78406035:G:A	78406035	A	0.432464	0.00939028	0.00127384	1.68551e-13	0.00900879	0.00127414	1.54417e-12	HEIGHT
17	17:78794197:C:T	78794197	T	0.532642	-0.0114768	0.00121088	2.59041e-21	-0.0128298	0.00122731	1.40977e-25	HEIGHT
17	17:78918986:A:C	78918986	C	0.465593	-0.00691423	0.00121175	1.15671e-08	-0.00885683	0.00122816	5.53542e-13	HEIGHT
17	17:81118663:C:T	81118663	T	0.397076	-0.0112954	0.00123549	6.10557e-20	-0.011233	0.0012358	9.93942e-20	HEIGHT
17	17:81392863:C:T	81392863	T	0.35509	0.0128094	0.0012635	3.7458e-24	0.0130804	0.00126602	5.05195e-25	HEIGHT
17	17:81451999:G:A	81451999	A	0.362578	0.0121504	0.00125785	4.47358e-22	0.0123885	0.00126	8.18467e-23	HEIGHT
17	17:82017959:C:G	82017959	G	0.579733	0.0137344	0.00122679	4.29478e-29	0.0134727	0.00122832	5.425e-28	HEIGHT
17	17:82229054:CAGAGGCGGCG:C	82229054	C	0.618027	-0.00989517	0.001244	1.80123e-15	-0.00985034	0.00124508	2.5449e-15	HEIGHT
17	17:82574240:T:C	82574240	C	0.634736	-0.010942	0.00125455	2.73687e-18	-0.0101795	0.00125582	5.23476e-16	HEIGHT
17	17:82791091:C:CT	82791091	CT	0.410766	0.00912409	0.00122963	1.16951e-13	0.00875588	0.00123023	1.10107e-12	HEIGHT
18	18:330489:GT:G	330489	G	0.375695	0.00958066	0.00123869	1.03802e-14	0.00960148	0.00123879	9.13923e-15	HEIGHT
18	18:2750858:G:A	2750858	A	0.512631	-0.00974616	0.00120006	4.6086e-16	-0.00974695	0.00120015	4.60786e-16	HEIGHT
18	18:5196982:G:A	5196982	A	0.433043	0.00783671	0.00121018	9.44006e-11	0.00794939	0.00121029	5.09349e-11	HEIGHT
18	18:5296274:GAGA:G	5296274	G	0.0347215	0.0262975	0.00327783	1.03329e-15	0.0264357	0.00327818	7.37522e-16	HEIGHT
18	18:11981485:A:G	11981485	G	0.277356	-0.00900741	0.00133883	1.72221e-11	-0.00897473	0.0013389	2.04127e-11	HEIGHT
18	18:13116433:G:T	13116433	T	0.603908	-0.0109625	0.00122528	3.65491e-19	-0.0109277	0.00122539	4.75927e-19	HEIGHT
18	18:23139200:A:G	23139200	G	0.285497	0.00248751	0.00132975	0.0613922	-0.0121887	0.00140069	3.26285e-18	HEIGHT
18	18:23155444:T:C	23155444	C	0.788121	0.0478923	0.0014662	5.03197e-234	0.0522527	0.00154613	2.27514e-250	HEIGHT
18	18:25142113:A:C	25142113	C	0.637009	0.0104669	0.00124665	4.61862e-17	0.0107857	0.00124712	5.21713e-18	HEIGHT
18	18:25231996:C:T	25231996	T	0.357798	-0.0120055	0.00125009	7.71186e-22	-0.0122502	0.00125046	1.16481e-22	HEIGHT
18	18:26193661:G:GC	26193661	GC	0.106126	0.0156298	0.00194497	9.28105e-16	0.0159464	0.00194514	2.44235e-16	HEIGHT
18	18:35444143:G:A	35444143	A	0.320814	0.0131058	0.0012855	2.08532e-24	0.0131263	0.00128565	1.79129e-24	HEIGHT
18	18:44223660:T:G	44223660	G	0.58246	0.00858008	0.00121635	1.73901e-12	0.00858382	0.00121645	1.7079e-12	HEIGHT
18	18:47247011:A:T	47247011	T	0.502739	0.0103782	0.00120235	6.05015e-18	0.0102097	0.00120253	2.06319e-17	HEIGHT
18	18:48360731:T:G	48360731	G	0.400787	0.00888985	0.00122327	3.66788e-13	0.00872495	0.00122388	1.01146e-12	HEIGHT
18	18:48743197:G:A	48743197	A	0.0969293	-0.0171559	0.00202732	2.62033e-17	-0.0161803	0.00203206	1.68549e-15	HEIGHT
18	18:48974700:G:A	48974700	A	0.39778	-0.0135665	0.00122434	1.55714e-28	-0.0144101	0.00123042	1.11328e-31	HEIGHT
18	18:49078392:T:A	49078392	A	0.433621	0.0242204	0.00120981	3.68698e-89	0.0178044	0.00137555	2.55596e-38	HEIGHT
18	18:49124067:G:T	49124067	T	0.764871	0.0256134	0.00141362	2.25603e-73	0.0167667	0.00161132	2.33787e-25	HEIGHT
18	18:53266544:G:A	53266544	A	0.402747	-0.00889669	0.00123795	6.64095e-13	-0.00879418	0.00123828	1.23003e-12	HEIGHT
18	18:55486936:C:T	55486936	T	0.201049	-0.0128784	0.00150087	9.43605e-18	-0.0127438	0.00150127	2.09014e-17	HEIGHT
18	18:59375805:G:A	59375805	A	0.154851	0.0106036	0.00165661	1.54583e-10	0.010682	0.00165669	1.13508e-10	HEIGHT
18	18:60184226:G:GCCTCCCCCTCACCAAACTTAA	60184226	GCCTCCCCCTCACCAAACTTAA	0.235947	0.0205302	0.0014122	6.98587e-48	0.0205276	0.00141254	7.55179e-48	HEIGHT
18	18:77260352:C:G	77260352	G	0.0414965	-0.0216303	0.00300586	6.19848e-13	-0.0216193	0.00300603	6.38671e-13	HEIGHT
18	18:79451175:T:C	79451175	C	0.358176	-0.0139174	0.00125005	8.62082e-29	-0.0139144	0.00125022	9.00683e-29	HEIGHT
19	19:1012003:A:G	1012003	G	0.153421	0.0117438	0.00166758	1.88928e-12	0.0117911	0.00166775	1.54861e-12	HEIGHT
19	19:2155043:G:A	2155043	A	0.402705	0.0254126	0.00122726	3.00925e-95	0.0279551	0.00128712	1.35564e-104	HEIGHT
19	19:2232050:G:A	2232050	A	0.123203	0.00159001	0.00183136	0.385278	0.0139764	0.00191976	3.33054e-13	HEIGHT
19	19:2523783:G:T	2523783	T	0.325443	0.0105009	0.0012838	2.84917e-16	0.0104949	0.00128397	2.98835e-16	HEIGHT
19	19:3366788:G:T	3366788	T	0.335134	-0.00943581	0.00128407	2.00652e-13	-0.00939137	0.00129298	3.77655e-13	HEIGHT
19	19:3375574:A:G	3375574	G	0.126965	-0.015953	0.00180582	1.00805e-18	-0.0153722	0.00182654	3.89481e-17	HEIGHT
19	19:3438638:C:T	3438638	T	0.319234	0.0182063	0.00129313	5.09479e-45	0.0179705	0.00131513	1.65594e-42	HEIGHT
19	19:3456707:G:A	3456707	A	0.0445879	0.0129189	0.00291655	9.44455e-06	0.0215127	0.00295304	3.21853e-13	HEIGHT
19	19:4068662:T:TTTTTTTG	4068662	TTTTTTTG	0.771934	-0.0145257	0.00143758	5.28867e-24	-0.0123302	0.00148776	1.15353e-16	HEIGHT
19	19:4125574:A:G	4125574	G	0.0743172	0.0204332	0.00229199	4.87607e-19	0.0159544	0.00237189	1.73859e-11	HEIGHT
19	19:4772331:T:C	4772331	C	0.131242	-0.0128345	0.00178101	5.74909e-13	-0.0133467	0.00178142	6.77623e-14	HEIGHT
19	19:4913828:TTG:T	4913828	T	0.313885	0.0182845	0.00129891	5.27425e-45	0.0130635	0.00135357	4.86108e-22	HEIGHT
19	19:4954443:G:A	4954443	A	0.199236	-0.0259406	0.00150725	2.21324e-66	-0.0220284	0.00157075	1.10962e-44	HEIGHT
19	19:6225995:T:A	6225995	A	0.233479	0.0115126	0.0014213	5.49369e-16	0.0113059	0.0014215	1.81324e-15	HEIGHT
19	19:7130289:C:T	7130289	T	0.803885	-0.0139393	0.00151545	3.64247e-20	-0.010891	0.00153255	1.19044e-12	HEIGHT
19	19:7183786:C:T	7183786	T	0.262745	0.0166899	0.00136519	2.27652e-34	0.0153564	0.00138046	9.57522e-29	HEIGHT
19	19:7214271:C:T	7214271	T	0.596404	0.0102388	0.00122484	6.30937e-17	0.00947149	0.00122699	1.16968e-14	HEIGHT
19	19:8579147:G:C	8579147	C	0.444462	-0.020183	0.00121135	2.49366e-62	-0.0140323	0.00127124	2.49776e-28	HEIGHT
19	19:8585540:T:TGCGCTGTCGTCCAGCGCCTTCTCCTCCGCGGCAGAGACG	8585540	TGCGCTGTCGTCCAGCGCCTTCTCCTCCGCGGCAGAGACG	5.69886e-05	-0.633685	0.0797084	1.86451e-15	-0.652553	0.0797278	2.72848e-16	HEIGHT
19	19:8605046:C:G	8605046	G	0.299049	0.0123085	0.00131174	6.39164e-21	0.0106363	0.00136217	5.79189e-15	HEIGHT
19	19:8605262:C:T	8605262	T	0.0372536	-0.102997	0.00318295	1.0374e-229	-0.0968492	0.003338	4.36058e-185	HEIGHT
19	19:8609234:C:CTGTG	8609234	CTGTG	0.607382	0.00883207	0.00123324	7.96944e-13	0.0134199	0.00125349	9.53424e-27	HEIGHT
19	19:8610706:G:C	8610706	C	0.00606014	-0.0399102	0.00775292	2.6361e-07	-0.0612747	0.00783299	5.17282e-15	HEIGHT
19	19:10154368:G:A	10154368	A	0.00364166	-0.0976591	0.00998276	1.33498e-22	-0.0782511	0.0100957	9.12335e-15	HEIGHT
19	19:10196211:C:G	10196211	G	0.0482378	0.0331432	0.00280388	3.05941e-32	0.0292259	0.00281943	3.54455e-25	HEIGHT
19	19:10210073:G:A	10210073	A	0.151473	-0.0192656	0.0016808	2.04352e-30	-0.014823	0.00171784	6.19697e-18	HEIGHT
19	19:10635088:T:C	10635088	C	0.65995	-0.0179675	0.00127092	2.23397e-45	-0.0148218	0.00128422	8.14679e-31	HEIGHT
19	19:10886785:C:T	10886785	T	0.0045021	-0.0734026	0.00899145	3.25185e-16	-0.0646499	0.0090476	8.9649e-13	HEIGHT
19	19:10890740:C:T	10890740	T	0.0455147	-0.0257415	0.00292919	1.52349e-18	-0.0262103	0.00295484	7.29512e-19	HEIGHT
19	19:11159345:C:CA	11159345	CA	0.325798	-0.0124205	0.00128318	3.68628e-22	-0.0124925	0.00129177	4.01147e-22	HEIGHT
19	19:12058365:T:C	12058365	C	0.0757044	0.0273625	0.0022751	2.5648e-33	0.0259848	0.00227898	4.08893e-30	HEIGHT
19	19:13162544:C:G	13162544	G	0.185904	-0.0141011	0.00154667	7.71821e-20	-0.0137278	0.00154829	7.5547e-19	HEIGHT
19	19:16302865:G:A	16302865	A	0.118967	-0.0125787	0.00185948	1.33647e-11	-0.0128166	0.00186051	5.62815e-12	HEIGHT
19	19:16974122:T:C	16974122	C	0.223695	-0.0103513	0.00144618	8.20512e-13	-0.0121867	0.0014501	4.31445e-17	HEIGHT
19	19:17154151:G:C	17154151	C	0.232471	-0.0165745	0.00142463	2.76009e-31	-0.0184729	0.00144572	2.18501e-37	HEIGHT
19	19:17297744:CT:C	17297744	C	0.715059	-0.00720952	0.00133368	6.45433e-08	-0.0101376	0.00135412	7.07693e-14	HEIGHT
19	19:17401126:A:AT	17401126	AT	0.1355	-0.0145425	0.00175903	1.3698e-16	-0.0147073	0.00176052	6.6029e-17	HEIGHT
19	19:18005335:A:G	18005335	G	0.306117	-0.014421	0.00130436	2.05046e-28	-0.0141125	0.00130601	3.23198e-27	HEIGHT
19	19:18455994:T:G	18455994	G	0.359202	-0.0118796	0.00125428	2.76513e-21	-0.0133901	0.00129111	3.35955e-25	HEIGHT
19	19:18752147:C:CA	18752147	CA	0.206097	0.00518248	0.00148769	0.000494764	0.0100489	0.00153236	5.46118e-11	HEIGHT
19	19:19446544:A:G	19446544	G	0.180193	-0.0179839	0.00156812	1.90041e-30	-0.0139981	0.00161103	3.65959e-18	HEIGHT
19	19:19554834:A:C	19554834	C	0.800395	-0.0185607	0.00150877	8.84957e-35	-0.01527	0.00155011	6.79393e-23	HEIGHT
19	19:29822616:CCTT:C	29822616	C	0.327306	0.00926929	0.00128386	5.2041e-13	0.00942449	0.00128402	2.13885e-13	HEIGHT
19	19:30558124:A:T	30558124	T	0.169685	0.014835	0.00160586	2.51052e-20	0.0150529	0.0016062	7.13372e-21	HEIGHT
19	19:32398754:G:GAATACTCAGCATTGT	32398754	GAATACTCAGCATTGT	0.136034	0.0125259	0.00176062	1.12334e-12	0.0125745	0.00176087	9.25845e-13	HEIGHT
19	19:35062896:AATAACGGTG:A	35062896	A	0.93288	-0.0157643	0.00240251	5.32349e-11	-0.0162758	0.00240304	1.26133e-11	HEIGHT
19	19:35713929:T:G	35713929	G	0.236045	0.0115439	0.00141793	3.90814e-16	0.0130419	0.00143509	1.0099e-19	HEIGHT
19	19:35738240:CGCGGGGACAGA:C	35738240	C	0.00738392	-0.0524468	0.00702608	8.356e-14	-0.0624071	0.00711119	1.69549e-18	HEIGHT
19	19:37152015:G:A	37152015	A	0.524105	-0.0136617	0.0012067	1.02655e-29	-0.0133978	0.00120727	1.28806e-28	HEIGHT
19	19:38978605:A:G	38978605	G	0.19245	0.0108253	0.00152735	1.36423e-12	0.0109529	0.00152767	7.51935e-13	HEIGHT
19	19:40595558:C:G	40595558	G	0.022727	0.0263757	0.00404193	6.77655e-11	0.0255266	0.00404315	2.72719e-10	HEIGHT
19	19:40611394:G:A	40611394	A	0.0122727	-0.050558	0.00546224	2.12414e-20	-0.0498874	0.00546387	6.8239e-20	HEIGHT
19	19:41257553:G:A	41257553	A	0.00016873	0.294157	0.0463278	2.16057e-10	0.298635	0.0463323	1.15207e-10	HEIGHT
19	19:41429825:G:GTTTCTTTT	41429825	GTTTCTTTT	0.611421	-0.0195479	0.00123276	1.25719e-56	-0.0197814	0.00123418	8.14995e-58	HEIGHT
19	19:42259440:TA:T	42259440	T	0.063558	-0.0239825	0.00246944	2.68773e-22	-0.0256221	0.00247225	3.61986e-25	HEIGHT
19	19:43567268:TA:T	43567268	T	0.698088	-0.0132001	0.00131415	9.70489e-24	-0.0133588	0.00131485	2.99262e-24	HEIGHT
19	19:44927023:C:G	44927023	G	0.532708	0.00953464	0.00120714	2.82196e-15	0.00904715	0.0012086	7.12101e-14	HEIGHT
19	19:44947671:T:C	44947671	C	0.500457	-0.0081768	0.00120336	1.08332e-11	-0.0077208	0.00120476	1.46869e-10	HEIGHT
19	19:46411670:C:T	46411670	T	0.0485279	0.0189049	0.00279586	1.36337e-11	0.0186558	0.00279922	2.65288e-11	HEIGHT
19	19:46447342:TG:T	46447342	T	0.964132	0.0255603	0.00323305	2.65919e-15	0.0244923	0.00323684	3.82731e-14	HEIGHT
19	19:47112578:C:T	47112578	T	0.0495611	-0.0191943	0.00276957	4.19575e-12	-0.0200097	0.00277089	5.14502e-13	HEIGHT
19	19:47221307:C:T	47221307	T	0.0370389	-0.0231112	0.00319521	4.72171e-13	-0.0234907	0.00319727	2.02551e-13	HEIGHT
19	19:48156300:G:GTCTCCC	48156300	GTCTCCC	0.388631	0.00959547	0.00123311	7.16584e-15	0.00949736	0.00123328	1.35137e-14	HEIGHT
19	19:49556461:G:A	49556461	A	0.118776	0.0141184	0.0019002	1.08635e-13	0.0140297	0.00190038	1.55243e-13	HEIGHT
19	19:50725114:C:CG	50725114	CG	0.00477276	-0.0629082	0.00872988	5.75862e-13	-0.0626565	0.00873073	7.14913e-13	HEIGHT
19	19:51647264:T:C	51647264	C	0.093974	0.0136085	0.00206099	4.03206e-11	0.0135091	0.00206116	5.59745e-11	HEIGHT
19	19:54200366:T:TA	54200366	TA	0.405245	-0.0082807	0.00122486	1.3749e-11	-0.00829614	0.00122511	1.27208e-11	HEIGHT
19	19:54252060:A:G	54252060	G	0.224456	0.010052	0.00144331	3.29463e-12	0.0102776	0.00144359	1.08338e-12	HEIGHT
19	19:55368304:C:T	55368304	T	0.0217674	-0.0677843	0.00411852	7.299e-61	-0.0692118	0.00412047	2.56378e-63	HEIGHT
19	19:55482069:G:T	55482069	T	0.0241323	-0.0639358	0.00392155	9.28846e-60	-0.0649852	0.00392346	1.285e-61	HEIGHT
1	1:1022868:A:G	1022868	G	0.368137	0.00908232	0.00126168	6.08373e-13	0.00911806	0.00126193	4.99391e-13	HEIGHT
1	1:1436388:CA:C	1436388	C	0.187723	0.0101039	0.00155745	8.72935e-11	0.0103152	0.00155838	3.61239e-11	HEIGHT
1	1:1546524:G:A	1546524	A	5.58724e-06	-1.65362	0.257369	1.31788e-10	-1.65898	0.257385	1.15218e-10	HEIGHT
1	1:1648826:A:G	1648826	G	0.287098	0.00843669	0.00134628	3.68855e-10	0.00876502	0.00134689	7.63739e-11	HEIGHT
1	1:2231505:C:T	2231505	T	0.382363	0.0126341	0.00125215	6.12161e-24	0.0115948	0.0012667	5.50751e-20	HEIGHT
1	1:2293397:G:A	2293397	A	0.369323	0.0099068	0.00126191	4.13922e-15	0.00825932	0.00127652	9.78864e-11	HEIGHT
1	1:3402150:G:A	3402150	A	0.352503	0.00820977	0.00127351	1.14411e-10	0.00833511	0.00127361	5.96983e-11	HEIGHT
1	1:4892638:G:A	4892638	A	5.58708e-06	-1.64526	0.257368	1.6305e-10	-1.65694	0.257393	1.21532e-10	HEIGHT
1	1:6577111:G:A	6577111	A	0.117638	-0.0124521	0.00189005	4.45076e-11	-0.0124125	0.00189029	5.15207e-11	HEIGHT
1	1:8110159:T:C	8110159	C	0.814167	-0.0125266	0.00156536	1.22041e-15	-0.0129336	0.00156668	1.51418e-16	HEIGHT
1	1:8447713:G:A	8447713	A	0.207954	0.0123792	0.0014997	1.52602e-16	0.0126367	0.00150121	3.83903e-17	HEIGHT
1	1:9279408:C:T	9279408	T	0.128625	0.0258742	0.00181818	5.89825e-46	0.0300363	0.00191059	1.08629e-55	HEIGHT
1	1:9280269:A:G	9280269	G	0.38962	0.00481175	0.00125191	0.000121279	0.011215	0.00131506	1.48811e-17	HEIGHT
1	1:9478595:G:C	9478595	C	0.350598	0.0119421	0.00127419	7.09641e-21	0.0122663	0.00127651	7.30656e-22	HEIGHT
1	1:10230582:T:C	10230582	C	0.504608	0.0120398	0.00121724	4.55159e-23	0.0125027	0.00121912	1.11748e-24	HEIGHT
1	1:11304958:G:A	11304958	A	0.296704	0.0133244	0.00133395	1.70841e-23	0.0132247	0.00133423	3.69593e-23	HEIGHT
1	1:13615578:A:G	13615578	G	0.783653	0.00991176	0.00147617	1.88698e-11	0.00968229	0.00147633	5.44004e-11	HEIGHT
1	1:16012430:T:G	16012430	G	0.673792	0.00591849	0.00129858	5.17259e-06	0.00915175	0.00133207	6.4056e-12	HEIGHT
1	1:16181123:T:C	16181123	C	0.624255	-0.00713698	0.00125539	1.30759e-08	-0.0108487	0.00129014	4.1378e-17	HEIGHT
1	1:16912794:A:G	16912794	G	0.0884015	-0.0245443	0.00229767	1.23239e-26	-0.0158691	0.00233406	1.05395e-11	HEIGHT
1	1:16979534:C:A	16979534	A	0.520648	0.0277712	0.00121749	3.63127e-115	0.0271054	0.0012397	5.65797e-106	HEIGHT
1	1:19428536:T:C	19428536	C	0.465841	-0.014353	0.0012215	7.03628e-32	-0.0139751	0.00122264	2.95269e-30	HEIGHT
1	1:19551740:A:G	19551740	G	0.651882	0.00950263	0.00128226	1.25497e-13	0.00912426	0.00128333	1.16169e-12	HEIGHT
1	1:21131321:G:GA	21131321	GA	0.360476	-0.0139702	0.00126831	3.24202e-28	-0.00959192	0.00133264	6.12411e-13	HEIGHT
1	1:21243400:TAAA:T	21243400	T	0.361452	0.0168735	0.0012669	1.80144e-40	0.0138839	0.00133082	1.75998e-25	HEIGHT
1	1:22143122:T:TGCG	22143122	TGCG	0.553728	-0.014793	0.00122706	1.81109e-33	-0.012328	0.00127086	3.00067e-22	HEIGHT
1	1:22160087:C:T	22160087	T	0.114411	-0.0208366	0.00190988	1.0337e-27	-0.0154357	0.001977	5.82827e-15	HEIGHT
1	1:23132512:TA:T	23132512	T	0.499533	-0.0131983	0.00121663	2.03292e-27	-0.0133	0.00121711	8.51667e-28	HEIGHT
1	1:24860658:G:A	24860658	A	0.377736	0.0101908	0.00125432	4.48983e-16	0.00868057	0.00126819	7.65526e-12	HEIGHT
1	1:24965314:A:AAG	24965314	AAG	0.091776	0.0147218	0.00210433	2.63456e-12	0.0181069	0.00212105	1.38021e-17	HEIGHT
1	1:25045425:C:T	25045425	T	0.284248	0.0121286	0.00134914	2.47512e-19	0.0112986	0.00137323	1.9078e-16	HEIGHT
1	1:26122836:A:G	26122836	G	0.185246	0.0200504	0.00162414	5.16791e-35	0.0178605	0.00163229	7.25968e-28	HEIGHT
1	1:26411891:T:C	26411891	C	0.0461991	0.030011	0.00289809	3.9536e-25	0.024581	0.00292026	3.84907e-17	HEIGHT
1	1:26476939:T:C	26476939	C	0.252916	-0.0192209	0.00139818	5.30228e-43	-0.0161805	0.00141843	3.84217e-30	HEIGHT
1	1:26853597:A:C	26853597	C	0.0241387	0.031631	0.00396217	1.42528e-15	0.0284231	0.00397701	8.87942e-13	HEIGHT
1	1:27145396:T:C	27145396	C	0.0289346	-0.0229072	0.00363182	2.83833e-10	-0.0231593	0.00364195	2.03034e-10	HEIGHT
1	1:30725886:A:G	30725886	G	0.476843	-0.00838907	0.00121756	5.57661e-12	-0.00858448	0.00121771	1.79311e-12	HEIGHT
1	1:31670567:G:T	31670567	T	0.355806	-0.0109045	0.00127004	9.00888e-18	-0.0110722	0.00127165	3.12146e-18	HEIGHT
1	1:31905536:C:G	31905536	G	0.132445	0.0224932	0.00179392	4.5918e-36	0.0211552	0.00179555	4.83155e-32	HEIGHT
1	1:31907205:G:A	31907205	A	0.00449135	-0.062354	0.00909576	7.1172e-12	-0.0600827	0.00911786	4.41143e-11	HEIGHT
1	1:31928237:T:C	31928237	C	0.0028851	-0.0903396	0.0114254	2.63858e-15	-0.0850811	0.011433	9.93649e-14	HEIGHT
1	1:33337216:A:G	33337216	G	0.356191	-0.0109083	0.00127135	9.47973e-18	-0.0100165	0.00127349	3.67965e-15	HEIGHT
1	1:36307804:T:G	36307804	G	0.498274	0.00965427	0.00121637	2.07211e-15	0.00972689	0.00121658	1.29302e-15	HEIGHT
1	1:37510625:A:G	37510625	G	0.0855293	-0.0231777	0.00218983	3.52607e-26	-0.0214293	0.00219566	1.67437e-22	HEIGHT
1	1:37990219:G:C	37990219	C	0.554777	-0.0168005	0.00122367	6.75049e-43	-0.0161945	0.001227	8.96414e-40	HEIGHT
1	1:40315366:G:A	40315366	A	0.168841	-0.0202123	0.00162368	1.42587e-35	-0.019127	0.00162455	5.32904e-32	HEIGHT
1	1:41021665:G:T	41021665	T	0.220133	0.0300606	0.00146908	4.6785e-93	0.0295719	0.00147248	1.03885e-89	HEIGHT
1	1:41075230:G:A	41075230	A	0.00436355	0.115025	0.00922631	1.1291e-35	0.118968	0.00923484	5.64298e-38	HEIGHT
1	1:41159077:T:C	41159077	C	0.00630784	-0.0926289	0.0076837	1.81987e-33	-0.0840667	0.00769382	8.60866e-28	HEIGHT
1	1:41680624:T:C	41680624	C	0.305877	-0.0099242	0.00132034	5.63063e-14	-0.00903364	0.00132105	8.01829e-12	HEIGHT
1	1:41866554:CA:C	41866554	C	0.824473	-0.0159315	0.00160034	2.39649e-23	-0.0153682	0.00160132	8.21588e-22	HEIGHT
1	1:43549278:T:C	43549278	C	0.629902	-0.00956013	0.0012614	3.48272e-14	-0.00942097	0.00126188	8.27762e-14	HEIGHT
1	1:43945678:A:G	43945678	G	5.58709e-06	-1.69444	0.257411	4.62215e-11	-1.68464	0.257433	5.99006e-11	HEIGHT
1	1:45605774:GT:G	45605774	G	0.696248	-0.0135458	0.00132366	1.40216e-24	-0.0146903	0.00132602	1.59417e-28	HEIGHT
1	1:46050242:A:G	46050242	G	0.0223624	0.0272458	0.00411989	3.76011e-11	0.0262966	0.00413102	1.94468e-10	HEIGHT
1	1:47439883:AG:A	47439883	A	0.598559	-0.0133674	0.00124171	5.01893e-27	-0.0136597	0.00124464	5.04774e-28	HEIGHT
1	1:50969343:CG:C	50969343	C	0.0891658	0.0345727	0.00213427	5.13866e-59	0.0326734	0.00216097	1.1994e-51	HEIGHT
1	1:52556233:G:C	52556233	C	0.0377441	0.0280792	0.0031891	1.31155e-18	0.0217647	0.00322816	1.56066e-11	HEIGHT
1	1:53124129:A:G	53124129	G	0.197822	0.0152436	0.00152691	1.80367e-23	0.0142441	0.00152928	1.2281e-20	HEIGHT
1	1:53653905:G:A	53653905	A	0.322482	0.0112784	0.00130225	4.68865e-18	0.0104959	0.0013045	8.55913e-16	HEIGHT
1	1:54426025:GT:G	54426025	G	0.514906	-0.0124591	0.00121588	1.22097e-24	-0.0107192	0.001233	3.51171e-18	HEIGHT
1	1:54488371:T:G	54488371	G	0.884271	0.0189656	0.00190191	2.02381e-23	0.0154228	0.00192942	1.31206e-15	HEIGHT
1	1:55655507:C:T	55655507	T	0.384053	-0.0101084	0.00125035	6.24421e-16	-0.00943658	0.00125386	5.23139e-14	HEIGHT
1	1:56178987:G:GT	56178987	GT	0.220731	0.014607	0.00146741	2.41582e-23	0.0137128	0.0014715	1.17493e-20	HEIGHT
1	1:62170909:AT:A	62170909	A	0.487936	0.00789331	0.00121466	8.1195e-11	0.00791047	0.00121474	7.41187e-11	HEIGHT
1	1:63261871:T:C	63261871	C	0.951272	0.0199778	0.00282451	1.51604e-12	0.0201023	0.00282484	1.10883e-12	HEIGHT
1	1:64833288:C:T	64833288	T	0.0132426	0.0520128	0.00532943	1.67911e-22	0.0525512	0.0053304	6.28168e-23	HEIGHT
1	1:66978209:A:AAAAG	66978209	AAAAG	0.25971	-0.0134556	0.0013876	3.104e-22	-0.0136603	0.0013878	7.34271e-23	HEIGHT
1	1:71067604:A:T	71067604	T	0.270276	0.0122528	0.00137321	4.54879e-19	0.0120814	0.00137343	1.41085e-18	HEIGHT
1	1:76061833:T:C	76061833	C	0.605118	-0.00844202	0.00124438	1.16798e-11	-0.00833898	0.00124453	2.07677e-11	HEIGHT
1	1:77984833:C:A	77984833	A	0.125052	0.0296172	0.00184193	3.55588e-58	0.0296276	0.00184249	3.51286e-58	HEIGHT
1	1:85511745:C:G	85511745	G	0.210404	0.0126966	0.001494	1.92232e-17	0.0126247	0.00149673	3.31628e-17	HEIGHT
1	1:85796922:C:T	85796922	T	0.393757	0.0108269	0.00124436	3.29617e-18	0.0104121	0.00124587	6.41863e-17	HEIGHT
1	1:86344400:A:ATT	86344400	ATT	0.0775124	0.0143389	0.00228209	3.31606e-10	0.0149646	0.00228356	5.63247e-11	HEIGHT
1	1:88678370:A:G	88678370	G	0.56417	0.0191111	0.00122578	8.38498e-55	0.0202899	0.00123447	1.05475e-60	HEIGHT
1	1:88857300:T:A	88857300	A	0.0168183	-0.0220399	0.00473359	3.22311e-06	-0.037466	0.00483297	9.0326e-15	HEIGHT
1	1:89713973:A:G	89713973	G	0.142478	0.0104361	0.00174069	2.03009e-09	0.0125582	0.00176575	1.14299e-12	HEIGHT
1	1:92545414:TA:T	92545414	T	0.785365	0.0183742	0.00148315	3.01135e-35	0.0165062	0.00149351	2.14533e-28	HEIGHT
1	1:92837557:A:G	92837557	G	0.00927234	0.0659668	0.00635256	2.92348e-25	0.0639964	0.00636246	8.43364e-24	HEIGHT
1	1:92960610:G:A	92960610	A	0.0414187	0.0285835	0.00306198	1.01017e-20	0.0257683	0.00307995	5.93708e-17	HEIGHT
1	1:102951647:G:C	102951647	C	0.589887	-0.0184186	0.00123836	4.90713e-50	-0.0187953	0.00123981	6.5174e-52	HEIGHT
1	1:103197000:A:G	103197000	G	0.00335784	0.0697057	0.0105115	3.32574e-11	0.0763039	0.0105217	4.10531e-13	HEIGHT
1	1:109274968:G:T	109274968	T	0.221605	0.0103937	0.00146464	1.2803e-12	0.010403	0.00146473	1.22661e-12	HEIGHT
1	1:112565842:C:G	112565842	G	0.205468	-0.0159944	0.00151019	3.2812e-26	-0.0159987	0.00151039	3.23206e-26	HEIGHT
1	1:118321993:A:G	118321993	G	0.262295	-0.0315601	0.0013853	6.89381e-115	-0.0291852	0.00140108	2.29368e-96	HEIGHT
1	1:118884844:A:C	118884844	C	0.0459221	-0.0388074	0.00290603	1.12113e-40	-0.0283058	0.00293946	5.99803e-22	HEIGHT
1	1:119648421:A:T	119648421	T	0.129214	-0.025965	0.00181263	1.53854e-46	-0.0242731	0.0018149	8.54068e-41	HEIGHT
1	1:147275797:G:A	147275797	A	0.124648	-0.0161226	0.00185734	3.94107e-18	-0.0173581	0.00186443	1.27646e-20	HEIGHT
1	1:147606805:G:T	147606805	T	0.0962451	0.0137975	0.00206387	2.30521e-11	0.0143994	0.00207421	3.86345e-12	HEIGHT
1	1:149141435:G:C	149141435	C	0.123028	0.0157876	0.00185544	1.75716e-17	0.0147543	0.00185824	2.02302e-15	HEIGHT
1	1:149930450:C:T	149930450	T	0.00633578	0.0607291	0.00765514	2.13718e-15	0.0723291	0.00768347	4.79472e-21	HEIGHT
1	1:149934520:T:C	149934520	C	0.406978	0.0344525	0.00123933	4.42371e-170	0.0333353	0.00125999	3.05335e-154	HEIGHT
1	1:150559900:G:A	150559900	A	0.0354001	0.0422713	0.00328947	8.54676e-38	0.038129	0.0033489	4.93765e-30	HEIGHT
1	1:150670383:G:A	150670383	A	0.0164128	0.0568912	0.00479098	1.60308e-32	0.0395633	0.0048618	4.03238e-16	HEIGHT
1	1:151057696:AACACACACACAC:A	151057696	A	0.453842	0.0080603	0.00122193	4.21352e-11	0.0102065	0.00124941	3.10752e-16	HEIGHT
1	1:154549918:C:A	154549918	A	0.0304557	0.0349605	0.00354041	5.35911e-23	0.0280873	0.00360492	6.62826e-15	HEIGHT
1	1:154643975:CAA:C	154643975	C	0.554696	-0.0122593	0.00122431	1.33324e-23	-0.010847	0.00124607	3.17528e-18	HEIGHT
1	1:155033975:C:G	155033975	G	0.205758	0.0172507	0.00150682	2.39486e-30	0.0154144	0.00152355	4.6245e-24	HEIGHT
1	1:155181061:C:T	155181061	T	0.109385	0.0134725	0.00195187	5.11474e-12	0.0203277	0.00218339	1.27679e-20	HEIGHT
1	1:155205298:C:T	155205298	T	0.0230895	-0.0196516	0.00405623	1.26743e-06	-0.035323	0.00453937	7.1691e-15	HEIGHT
1	1:156136394:T:C	156136394	C	0.0641629	0.0190881	0.00248063	1.41649e-14	0.0215102	0.00248744	5.26341e-18	HEIGHT
1	1:156485522:CTT:C	156485522	C	0.652363	-0.00864174	0.00128063	1.49858e-11	-0.00874961	0.00128195	8.77882e-12	HEIGHT
1	1:165356590:A:C	165356590	C	0.178532	-0.0105465	0.00158808	3.11481e-11	-0.0104941	0.00158817	3.90316e-11	HEIGHT
1	1:170209376:G:T	170209376	T	0.375893	0.00804954	0.00125638	1.48478e-10	0.00874445	0.00125678	3.45595e-12	HEIGHT
1	1:170736544:CTATATATATA:C	170736544	C	0.146233	0.0179673	0.00172283	1.82907e-25	0.0199732	0.00172447	5.07058e-31	HEIGHT
1	1:170784186:T:C	170784186	C	5.58708e-06	-1.74521	0.257375	1.19507e-11	-1.73347	0.257391	1.64204e-11	HEIGHT
1	1:172114741:G:A	172114741	A	0.284608	0.0260963	0.00134807	1.73626e-83	0.017533	0.0014199	4.98891e-35	HEIGHT
1	1:172268274:TAA:T	172268274	T	0.212528	0.0330068	0.0014875	4.34316e-109	0.0287198	0.00156469	3.01168e-75	HEIGHT
1	1:172359632:A:T	172359632	T	0.0829932	0.00807487	0.00220557	0.000251109	0.0146927	0.00223594	4.99381e-11	HEIGHT
1	1:172381075:A:G	172381075	G	0.188335	0.0181167	0.00155744	2.82192e-31	0.0180742	0.00158356	3.5743e-30	HEIGHT
1	1:176337251:T:C	176337251	C	0.0682121	0.0208565	0.0024134	5.5258e-18	0.0188189	0.00242822	9.18525e-15	HEIGHT
1	1:176486839:G:A	176486839	A	0.0793358	0.00663777	0.00225556	0.00325208	0.0274687	0.00243818	1.92961e-29	HEIGHT
1	1:176530924:A:T	176530924	T	0.918251	-0.0230354	0.00222134	3.39358e-25	-0.0164734	0.00232569	1.40848e-12	HEIGHT
1	1:176552213:T:G	176552213	G	0.430822	0.0075942	0.00122803	6.24772e-10	0.0135933	0.00142724	1.66304e-21	HEIGHT
1	1:176552519:G:A	176552519	A	0.0286142	-0.0588529	0.00364486	1.19568e-58	-0.062945	0.00383213	1.25442e-60	HEIGHT
1	1:176571989:C:T	176571989	T	0.164673	0.00411558	0.00163879	0.0120269	0.0165985	0.001934	9.2858e-18	HEIGHT
1	1:176842737:C:T	176842737	T	0.54667	0.0215317	0.00122432	3.11716e-69	0.0293324	0.00135686	1.22028e-103	HEIGHT
1	1:180936558:C:T	180936558	T	0.314941	0.0128413	0.00130958	1.06446e-22	0.0126223	0.00130986	5.61351e-22	HEIGHT
1	1:183078581:C:CA	183078581	CA	0.534721	-0.0130626	0.00121868	8.32122e-27	-0.0139222	0.00122139	4.24693e-30	HEIGHT
1	1:183526677:A:G	183526677	G	0.00675594	-0.0498873	0.00742608	1.84424e-11	-0.0540015	0.00744122	3.95574e-13	HEIGHT
1	1:183945547:T:A	183945547	A	0.00966346	0.0377255	0.00621961	1.31484e-09	0.0397996	0.00622867	1.6616e-10	HEIGHT
1	1:184001260:A:T	184001260	T	0.182812	-0.0159951	0.00157412	2.95126e-24	-0.0118516	0.00158479	7.52799e-14	HEIGHT
1	1:184060781:CAGTT:C	184060781	C	0.346424	0.0316467	0.00127887	3.43788e-135	0.0305513	0.00128763	1.91337e-124	HEIGHT
1	1:184702964:G:A	184702964	A	0.0195294	-0.0329159	0.00439495	6.91458e-14	-0.0294906	0.00440375	2.13158e-11	HEIGHT
1	1:200075886:G:GTTTTCTTTTCTTTTC	200075886	GTTTTCTTTTCTTTTC	0.383853	0.0097236	0.00125151	7.88e-15	0.00967761	0.00125161	1.05741e-14	HEIGHT
1	1:200239289:T:C	200239289	C	0.410965	0.00854209	0.0012381	5.22396e-12	0.00848737	0.00123818	7.14534e-12	HEIGHT
1	1:203825517:T:C	203825517	C	0.157846	0.0148849	0.00174531	1.4824e-17	0.0144912	0.00174598	1.04289e-16	HEIGHT
1	1:204493524:A:AACACAC	204493524	AACACAC	0.488074	0.00958183	0.00122583	5.42667e-15	0.00936565	0.00122627	2.21503e-14	HEIGHT
1	1:205751355:G:A	205751355	A	0.547189	-0.0152121	0.00122169	1.36922e-35	-0.015189	0.00122192	1.78709e-35	HEIGHT
1	1:212001064:CTT:C	212001064	C	0.524306	0.0112978	0.00122385	2.67217e-20	0.0114219	0.00123036	1.64139e-20	HEIGHT
1	1:212009966:TGAA:T	212009966	T	0.00467641	-0.0778749	0.00891752	2.48449e-18	-0.0696678	0.008949	6.97262e-15	HEIGHT
1	1:212249238:C:G	212249238	G	0.5923	-0.0115889	0.00123911	8.55193e-21	-0.0121922	0.00124324	1.05279e-22	HEIGHT
1	1:214448534:G:A	214448534	A	0.395421	-0.0153977	0.00124315	3.11044e-35	-0.0154626	0.00124339	1.66923e-35	HEIGHT
1	1:217636131:C:CAA	217636131	CAA	0.437355	0.00886463	0.00123446	6.92145e-13	0.00864982	0.00123494	2.48319e-12	HEIGHT
1	1:218346586:A:AAAAC	218346586	AAAAC	0.26709	0.0147728	0.0013761	6.95182e-27	0.0121746	0.00138305	1.33497e-18	HEIGHT
1	1:218437320:CT:C	218437320	C	0.282866	0.0277726	0.00135261	1.10122e-93	0.0265046	0.00138428	1.02869e-81	HEIGHT
1	1:218496624:TA:T	218496624	T	0.017395	0.045068	0.0046684	4.73474e-22	0.0331246	0.00475773	3.34826e-12	HEIGHT
1	1:218706441:C:T	218706441	T	0.0221944	0.0449963	0.0041271	1.11957e-27	0.0430905	0.00416031	3.86821e-25	HEIGHT
1	1:218715034:C:T	218715034	T	0.857227	-0.0143315	0.00174033	1.79659e-16	-0.0161656	0.00175962	4.03986e-20	HEIGHT
1	1:218836493:G:A	218836493	A	0.35533	-0.0148226	0.00127095	1.97871e-31	-0.0150275	0.00129532	4.05722e-31	HEIGHT
1	1:219617181:AT:A	219617181	A	0.520448	0.0137811	0.00121863	1.18861e-29	0.0123775	0.00122393	4.84271e-24	HEIGHT
1	1:221134588:CA:C	221134588	C	0.588786	-0.0131437	0.00123709	2.28767e-26	-0.013532	0.00123758	7.90202e-28	HEIGHT
1	1:222975045:T:G	222975045	G	0.00729005	-0.0506765	0.00715202	1.38423e-12	-0.0534276	0.00715454	8.16438e-14	HEIGHT
1	1:224407291:GTGGAAATAACATGTT:G	224407291	G	0.182403	-0.0177093	0.00159484	1.19787e-28	-0.0175126	0.00159524	4.87388e-28	HEIGHT
1	1:227739541:A:G	227739541	G	0.171826	-0.0327127	0.00166667	8.98942e-86	-0.0346617	0.00167459	3.56821e-95	HEIGHT
1	1:227919786:GCACTCACAA:G	227919786	G	0.198076	-0.0138912	0.00154814	2.88987e-19	-0.0170723	0.00155653	5.43449e-28	HEIGHT
1	1:228487332:G:GGACCCCGCCCCGTGCGCGTCCCC	228487332	GGACCCCGCCCCGTGCGCGTCCCC	0.0465303	-0.0151022	0.00291974	2.31048e-07	-0.0204804	0.00293106	2.8008e-12	HEIGHT
1	1:230947892:C:A	230947892	A	0.514523	0.00843927	0.00121835	4.30458e-12	0.00870746	0.00121849	8.92621e-13	HEIGHT
1	1:234623158:A:G	234623158	G	0.347624	0.00825897	0.00127838	1.0436e-10	0.00817151	0.00127859	1.64787e-10	HEIGHT
1	1:235068757:AC:A	235068757	A	6.70449e-06	-1.56461	0.234951	2.75128e-11	-1.55263	0.234964	3.89684e-11	HEIGHT
1	1:235343538:G:A	235343538	A	0.356554	-0.0110603	0.00127028	3.12084e-18	-0.0109819	0.00127053	5.44864e-18	HEIGHT
1	1:243484766:C:G	243484766	G	0.120839	0.0165916	0.00186838	6.67364e-19	0.0165401	0.00186855	8.60944e-19	HEIGHT
20	20:3308412:T:G	3308412	G	0.240502	0.0111385	0.00143001	6.74848e-15	0.0111305	0.00143014	7.0917e-15	HEIGHT
20	20:4118911:T:G	4118911	G	0.348889	0.0193972	0.00127451	2.63176e-52	0.0193702	0.00127487	3.88321e-52	HEIGHT
20	20:5130856:A:C	5130856	C	0.110762	-0.0178969	0.00191872	1.08377e-20	-0.0178584	0.001919	1.32615e-20	HEIGHT
20	20:6268692:A:G	6268692	G	0.556212	0.0117649	0.0012127	2.9736e-22	0.0122025	0.00122423	2.11568e-23	HEIGHT
20	20:6457334:A:G	6457334	G	0.50812	0.0166114	0.00120503	3.13545e-43	0.0114338	0.00124313	3.66039e-20	HEIGHT
20	20:6632185:A:G	6632185	G	0.628242	-0.0326611	0.00124746	4.25171e-151	-0.0298102	0.0012809	8.35821e-120	HEIGHT
20	20:6683684:C:CTG	6683684	CTG	0.289453	0.013436	0.00132804	4.6365e-24	0.0126254	0.00133633	3.45863e-21	HEIGHT
20	20:6729191:A:G	6729191	G	0.328466	-0.016116	0.00128042	2.50554e-36	-0.0147035	0.00128888	3.81754e-30	HEIGHT
20	20:6770387:A:G	6770387	G	0.616317	-0.00890775	0.00123997	6.77786e-13	-0.00857954	0.0012449	5.51098e-12	HEIGHT
20	20:6921503:G:A	6921503	A	0.748576	-0.0107008	0.0013885	1.29079e-14	-0.0111839	0.00138906	8.18461e-16	HEIGHT
20	20:7262893:T:C	7262893	C	0.496559	0.00956149	0.00120402	2.00065e-15	0.00943126	0.00120421	4.805e-15	HEIGHT
20	20:10927055:G:A	10927055	A	0.226473	0.0111959	0.00143917	7.2861e-15	0.0115148	0.0014399	1.27571e-15	HEIGHT
20	20:11191630:TCACACACA:T	11191630	T	0.213944	-0.00980194	0.00147079	2.6574e-11	-0.00989497	0.00147179	1.77891e-11	HEIGHT
20	20:11196407:G:A	11196407	A	0.0505635	-0.0163737	0.00275117	2.6563e-09	-0.0174525	0.00275394	2.3384e-10	HEIGHT
20	20:13281840:T:C	13281840	C	0.256411	0.011086	0.00137988	9.43206e-16	0.0110497	0.00138005	1.17769e-15	HEIGHT
20	20:17619107:G:C	17619107	C	0.79407	0.0102519	0.00148901	5.77695e-12	0.00955482	0.00149101	1.47166e-10	HEIGHT
20	20:17759097:CT:C	17759097	C	0.544038	0.0100045	0.00121086	1.42881e-16	0.00961454	0.00121255	2.2053e-15	HEIGHT
20	20:19000670:C:T	19000670	T	0.296395	0.00864043	0.00131954	5.82884e-11	0.00847852	0.00131978	1.32573e-10	HEIGHT
20	20:19712848:T:G	19712848	G	0.551034	0.00835232	0.00121279	5.70356e-12	0.00820899	0.00121299	1.30948e-11	HEIGHT
20	20:20086057:C:T	20086057	T	0.277829	-0.011391	0.00134607	2.61902e-17	-0.011458	0.00134639	1.73762e-17	HEIGHT
20	20:20367609:C:T	20367609	T	0.181596	-0.0123336	0.00156157	2.82948e-15	-0.0125055	0.00156192	1.18029e-15	HEIGHT
20	20:21249817:C:T	21249817	T	0.668779	-0.0126782	0.00127974	3.88685e-23	-0.0126953	0.00127998	3.46496e-23	HEIGHT
20	20:31703493:GT:G	31703493	G	0.18411	0.0110708	0.00155698	1.15681e-12	0.0110826	0.00155871	1.15917e-12	HEIGHT
20	20:32851148:A:G	32851148	G	0.182841	-0.015078	0.00155808	3.76546e-22	-0.0143134	0.00156307	5.32446e-20	HEIGHT
20	20:33686574:G:A	33686574	A	0.267815	-0.0291534	0.00136248	1.41558e-101	-0.0262738	0.00139176	1.72551e-79	HEIGHT
20	20:34019851:G:A	34019851	A	0.0210978	-0.0184557	0.00418569	1.03735e-05	-0.0298687	0.00424283	1.92496e-12	HEIGHT
20	20:35023935:T:C	35023935	C	0.697496	-0.0131908	0.00131353	9.93784e-24	-0.0189361	0.00136445	8.58921e-44	HEIGHT
20	20:35377009:C:T	35377009	T	0.0140598	0.0827957	0.00511594	6.55438e-59	0.0369092	0.00525414	2.14407e-12	HEIGHT
20	20:35437976:G:A	35437976	A	0.597328	-0.0583604	0.00122779	0	-0.0501474	0.00132764	0	HEIGHT
20	20:35975462:G:A	35975462	A	0.146218	0.0431392	0.00186481	2.14137e-118	0.0214806	0.00199499	4.91457e-27	HEIGHT
20	20:36985921:AT:A	36985921	A	0.151031	-0.0214183	0.00168274	4.1208e-37	-0.0219365	0.00168662	1.12787e-38	HEIGHT
20	20:37256865:CAAAG:C	37256865	C	8.6041e-05	-0.434721	0.0649241	2.14445e-11	-0.465835	0.0649407	7.32458e-13	HEIGHT
20	20:37261871:G:A	37261871	A	0.00300138	-0.22163	0.0109962	2.4255e-90	-0.200206	0.0110647	3.55026e-73	HEIGHT
20	20:39923436:T:C	39923436	C	0.36381	-0.0129351	0.00125336	5.70215e-25	-0.0124895	0.00125386	2.2612e-23	HEIGHT
20	20:40203352:C:T	40203352	T	0.295272	0.00939914	0.00138252	1.05673e-11	0.00976353	0.00138276	1.65422e-12	HEIGHT
20	20:41302952:G:A	41302952	A	0.0329645	-0.0259581	0.00337653	1.49682e-14	-0.0260837	0.0033817	1.22723e-14	HEIGHT
20	20:41379416:G:A	41379416	A	0.0384235	0.0223043	0.00313468	1.11641e-12	0.0202156	0.00313916	1.19622e-10	HEIGHT
20	20:41593992:T:TA	41593992	TA	0.0351765	-0.0223651	0.00327024	7.976e-12	-0.0219605	0.00327472	1.99965e-11	HEIGHT
20	20:43679851:CGG:C	43679851	C	0.88046	-0.0158558	0.00185536	1.27491e-17	-0.0154501	0.00185564	8.35967e-17	HEIGHT
20	20:44889462:C:CT	44889462	CT	0.269954	0.0135332	0.00135667	1.95496e-23	0.012254	0.00136275	2.42596e-19	HEIGHT
20	20:45026128:G:GT	45026128	GT	0.185137	-0.0136164	0.00155575	2.09037e-18	-0.0123767	0.00156265	2.36892e-15	HEIGHT
20	20:49200336:C:G	49200336	G	0.250647	0.0248474	0.00142782	7.92092e-68	0.0247092	0.0014285	4.93151e-67	HEIGHT
20	20:49983405:AG:A	49983405	A	0.117628	-0.0218143	0.00186833	1.69408e-31	-0.0213654	0.00186896	2.9036e-30	HEIGHT
20	20:50473725:T:C	50473725	C	0.165555	0.0152048	0.00162119	6.67344e-21	0.0153335	0.0016216	3.20579e-21	HEIGHT
20	20:51613923:A:G	51613923	G	0.511059	-0.00778827	0.00120524	1.03323e-10	-0.00797205	0.00120538	3.74783e-11	HEIGHT
20	20:56335093:A:AT	56335093	AT	0.540447	-0.0122141	0.00120886	5.3133e-24	-0.0122794	0.001209	3.09631e-24	HEIGHT
20	20:58888417:C:G	58888417	G	0.624042	-0.0129493	0.00124273	2.00862e-25	-0.0164524	0.0012698	2.15385e-38	HEIGHT
20	20:58891038:G:T	58891038	T	0.0269991	-0.0428129	0.00377613	8.52885e-30	-0.0519033	0.00386094	3.37584e-41	HEIGHT
20	20:59164774:A:G	59164774	G	0.117636	0.0179721	0.00187228	8.06885e-22	0.0169392	0.00187373	1.56137e-19	HEIGHT
20	20:62066065:CGCGGGCGGTCGGCCGGGGT:C	62066065	C	0.0230111	-0.0252948	0.00420323	1.76647e-09	-0.02679	0.0042075	1.9251e-10	HEIGHT
20	20:62378381:C:T	62378381	T	0.357355	-0.0109358	0.0012569	3.30097e-18	-0.0117585	0.00125842	9.28787e-21	HEIGHT
20	20:62819980:C:T	62819980	T	0.0701829	0.0370778	0.00235856	1.09414e-55	0.0387189	0.00236379	2.65802e-60	HEIGHT
20	20:62875723:T:C	62875723	C	0.504984	0.010085	0.00120517	5.85477e-17	0.0112877	0.00120745	8.89699e-21	HEIGHT
21	21:16019645:C:T	16019645	T	0.756721	-0.0118732	0.00139256	1.51276e-17	-0.0118732	0.00139267	1.5217e-17	HEIGHT
21	21:26921481:G:A	26921481	A	0.160557	-0.0130423	0.00162752	1.11395e-15	-0.0129831	0.00162764	1.50367e-15	HEIGHT
21	21:28739885:A:G	28739885	G	0.138679	-0.0124599	0.00173217	6.32755e-13	-0.012522	0.00173228	4.87892e-13	HEIGHT
21	21:33547890:ATT:A	33547890	A	0.403493	0.0092159	0.00122017	4.25463e-14	0.00963265	0.00122069	2.99355e-15	HEIGHT
21	21:34342245:G:C	34342245	C	0.566962	0.0140881	0.00120751	1.87786e-31	0.0142647	0.00120813	3.58099e-32	HEIGHT
21	21:36352398:TGG:T	36352398	T	0.133107	0.0147715	0.00177516	8.70612e-17	0.0128531	0.00179718	8.565e-13	HEIGHT
21	21:36378531:T:C	36378531	C	0.142137	-0.0152014	0.0017115	6.57182e-19	-0.0129863	0.00173276	6.65229e-14	HEIGHT
21	21:36708018:T:C	36708018	C	0.737445	0.00884267	0.00135718	7.24608e-11	0.00912545	0.00135803	1.82173e-11	HEIGHT
21	21:37115174:T:TATA	37115174	TATA	0.429748	0.0096169	0.00121014	1.91188e-15	0.00965016	0.00121101	1.60336e-15	HEIGHT
21	21:38299554:G:A	38299554	A	0.565645	-0.0172021	0.00120737	4.6409e-46	-0.0171117	0.00120784	1.46398e-45	HEIGHT
21	21:39340441:A:C	39340441	C	0.923043	-0.0154102	0.0022448	6.65643e-12	-0.015037	0.002245	2.11326e-11	HEIGHT
21	21:46003595:C:T	46003595	T	0.227868	-0.013883	0.00142669	2.2258e-22	-0.014223	0.00142745	2.19197e-23	HEIGHT
21	21:46127560:G:A	46127560	A	0.0891587	0.0210985	0.00209866	8.88237e-24	0.0215692	0.00209979	9.41537e-25	HEIGHT
22	22:20437151:C:A	20437151	A	0.376046	0.0127296	0.00123489	6.46435e-25	0.0127163	0.00123504	7.32564e-25	HEIGHT
22	22:21830517:CA:C	21830517	C	0.33864	0.00861142	0.00126687	1.06525e-11	0.00862422	0.00126694	9.95738e-12	HEIGHT
22	22:27065894:C:T	27065894	T	5.58708e-06	-1.6224	0.253193	1.47673e-10	-1.62312	0.253205	1.45218e-10	HEIGHT
22	22:27658325:A:G	27658325	G	0.476115	-0.00915731	0.00119897	2.21227e-14	-0.00871185	0.00119961	3.80679e-13	HEIGHT
22	22:28001721:G:A	28001721	A	0.0160998	-0.0524883	0.00475762	2.66445e-28	-0.050829	0.00476177	1.34106e-26	HEIGHT
22	22:29976120:GT:G	29976120	G	0.546908	-0.0118885	0.00120252	4.7724e-23	-0.0113484	0.00120316	4.01835e-21	HEIGHT
22	22:30648844:A:G	30648844	G	0.473414	-0.00820149	0.00119893	7.88211e-12	-0.00828295	0.00119902	4.91179e-12	HEIGHT
22	22:32662616:G:A	32662616	A	0.145065	-0.0213885	0.00169862	2.3459e-36	-0.0200106	0.00170932	1.1768e-31	HEIGHT
22	22:32662891:C:A	32662891	A	0.0650009	0.0218978	0.00242723	1.85152e-19	0.0187034	0.00244228	1.88609e-14	HEIGHT
22	22:35267085:CTTATATCTATCTGT:C	35267085	C	0.633418	0.00952082	0.00124145	1.7319e-14	0.0095198	0.00124158	1.75392e-14	HEIGHT
22	22:36316223:G:A	36316223	A	0.203138	-0.00947819	0.00149529	2.31717e-10	-0.00960586	0.00149545	1.33257e-10	HEIGHT
22	22:37798843:AT:A	37798843	A	0.644467	0.0111864	0.00124995	3.57167e-19	0.0118653	0.00125498	3.24395e-21	HEIGHT
22	22:38150111:C:T	38150111	T	0.353671	0.0106433	0.00125285	1.97472e-17	0.0113167	0.00125861	2.44196e-19	HEIGHT
22	22:38885631:A:G	38885631	G	0.222869	0.0127924	0.00143827	5.87905e-19	0.0119375	0.00144028	1.14842e-16	HEIGHT
22	22:39168513:C:CAAAAAAA	39168513	CAAAAAAA	0.37272	0.010295	0.00123804	9.13175e-17	0.00919611	0.00124277	1.36524e-13	HEIGHT
22	22:39441069:CA:C	39441069	C	0.742184	0.0115812	0.00137264	3.25107e-17	0.0103122	0.00137808	7.26098e-14	HEIGHT
22	22:41499405:G:A	41499405	A	0.20069	-0.00799661	0.00149619	9.05926e-08	-0.0107078	0.00151558	1.60465e-12	HEIGHT
22	22:41833088:G:C	41833088	C	0.0959153	-0.0210641	0.00204055	5.56037e-25	-0.0234447	0.00206756	8.38045e-30	HEIGHT
22	22:42890004:C:CT	42890004	CT	0.489358	-0.00905456	0.00119741	3.97567e-14	-0.00855227	0.00119797	9.40472e-13	HEIGHT
22	22:43257619:A:G	43257619	G	0.224646	0.00980515	0.00143632	8.69642e-12	0.0097654	0.00143681	1.07117e-11	HEIGHT
22	22:45442936:C:T	45442936	T	0.199862	0.0171048	0.00149548	2.71082e-30	0.0171153	0.00149598	2.61228e-30	HEIGHT
22	22:45835265:G:T	45835265	T	0.418135	0.0115795	0.00121467	1.52741e-21	0.0117758	0.00121638	3.63028e-22	HEIGHT
22	22:46011227:C:T	46011227	T	0.0558157	0.0222376	0.00260777	1.49623e-17	0.0235637	0.00261141	1.82433e-19	HEIGHT
22	22:46049456:C:CT	46049456	CT	0.0307996	0.0213629	0.00346523	7.05144e-10	0.0220343	0.00346808	2.1052e-10	HEIGHT
22	22:46088025:C:T	46088025	T	0.0071079	0.0554629	0.00711691	6.53769e-15	0.0605039	0.00712494	2.03368e-17	HEIGHT
22	22:46219479:G:A	46219479	A	0.128452	0.0131174	0.00178787	2.18619e-13	0.012913	0.00178902	5.28027e-13	HEIGHT
22	22:49774004:T:C	49774004	C	0.425118	0.00930661	0.00121257	1.65275e-14	0.00922277	0.00121268	2.84268e-14	HEIGHT
2	2:238259:TTGTGTGTGTGTG:T	238259	T	0.28108	-0.00427582	0.00135633	0.00161883	-0.0111188	0.00147775	5.30619e-14	HEIGHT
2	2:262553:T:C	262553	C	0.693256	0.0125	0.00132015	2.83562e-21	0.0166997	0.00143832	3.64076e-31	HEIGHT
2	2:1564606:G:A	1564606	A	0.040955	0.0219707	0.00308033	9.85048e-13	0.021621	0.00308823	2.53947e-12	HEIGHT
2	2:1642212:C:A	1642212	A	0.0634507	0.0195679	0.00249627	4.54671e-15	0.0183917	0.00251318	2.51517e-13	HEIGHT
2	2:1744125:A:G	1744125	G	0.275705	0.0105335	0.00136174	1.0314e-14	0.00906769	0.00137185	3.84742e-11	HEIGHT
2	2:5695220:C:CT	5695220	CT	0.136802	-0.0134558	0.00178744	5.15341e-14	-0.0131294	0.0017888	2.13944e-13	HEIGHT
2	2:6260454:A:G	6260454	G	0.664302	0.00902017	0.00125303	6.07954e-13	0.00869229	0.00125397	4.15407e-12	HEIGHT
2	2:9489887:T:C	9489887	C	0.513417	0.0105838	0.00121665	3.3443e-18	0.0107344	0.00121684	1.12854e-18	HEIGHT
2	2:10059474:A:G	10059474	G	0.557783	-0.0162168	0.00122665	6.69098e-40	-0.016281	0.00122706	3.53185e-40	HEIGHT
2	2:10261802:C:T	10261802	T	0.0942545	-0.0154979	0.00208641	1.10233e-13	-0.0150714	0.00208683	5.11714e-13	HEIGHT
2	2:11285261:TA:T	11285261	T	0.542657	-0.00854062	0.00122357	2.95006e-12	-0.00849671	0.00122371	3.8281e-12	HEIGHT
2	2:11989203:T:C	11989203	C	0.355123	-0.00991753	0.00127292	6.6394e-15	-0.00956035	0.00127366	6.08563e-14	HEIGHT
2	2:12427811:A:G	12427811	G	0.276774	-0.00903479	0.00135857	2.92654e-11	-0.00871844	0.00135929	1.41804e-10	HEIGHT
2	2:15981411:T:C	15981411	C	0.108602	-0.0153674	0.00195773	4.17362e-15	-0.0153428	0.00195795	4.6445e-15	HEIGHT
2	2:19440117:T:A	19440117	A	0.209331	-0.0109025	0.00149489	3.02726e-13	-0.0102476	0.00149555	7.27747e-12	HEIGHT
2	2:19903265:C:CAA	19903265	CAA	0.030689	-0.0516943	0.00353173	1.62858e-48	-0.0479101	0.00355499	2.14076e-41	HEIGHT
2	2:20194307:C:T	20194307	T	0.400664	-0.0118393	0.00124324	1.68347e-21	-0.00976654	0.00125091	5.83202e-15	HEIGHT
2	2:23671612:A:T	23671612	T	0.853654	0.0266926	0.00172364	4.30095e-54	0.0151106	0.00177999	2.08098e-17	HEIGHT
2	2:23837569:G:A	23837569	A	0.410428	0.0240593	0.00123782	3.76719e-84	0.0165686	0.00129929	3.03696e-37	HEIGHT
2	2:24701506:C:CA	24701506	CA	0.183463	0.0280408	0.00157433	5.77947e-71	0.0150563	0.00169982	8.17869e-19	HEIGHT
2	2:24788662:T:A	24788662	A	0.15642	-0.0194489	0.00168911	1.11778e-30	-0.0127509	0.00178077	8.0492e-13	HEIGHT
2	2:24927889:T:C	24927889	C	0.490919	-0.0257846	0.00121743	1.47484e-99	-0.0115445	0.00139049	1.01961e-16	HEIGHT
2	2:25249197:G:C	25249197	C	0.414315	0.0276022	0.00123554	1.50398e-110	0.0249047	0.00136856	5.3773e-74	HEIGHT
2	2:25264652:G:T	25264652	T	0.752432	-0.0015624	0.00141538	0.269648	-0.0175232	0.00152667	1.70155e-30	HEIGHT
2	2:25678644:C:G	25678644	G	0.520729	-0.0117478	0.00121884	5.49809e-22	-0.00842209	0.00122466	6.10855e-12	HEIGHT
2	2:27526125:AT:A	27526125	A	0.616568	0.013899	0.00125224	1.26416e-28	0.0139445	0.00125324	9.29811e-29	HEIGHT
2	2:31942472:C:T	31942472	T	0.214583	0.00929478	0.00148233	3.60156e-10	0.010082	0.00148871	1.26758e-11	HEIGHT
2	2:33026072:T:G	33026072	G	0.152948	-0.0134217	0.00169022	2.0088e-15	-0.0197374	0.00171711	1.40578e-30	HEIGHT
2	2:33135781:G:C	33135781	C	0.707953	0.0224069	0.00134036	9.84316e-63	0.020884	0.00138769	3.48128e-51	HEIGHT
2	2:33163275:A:G	33163275	G	0.557936	0.0125367	0.00122566	1.47745e-24	0.0119998	0.00124234	4.49984e-22	HEIGHT
2	2:33262184:G:C	33262184	C	0.0681071	-0.0328211	0.00241406	4.24043e-42	-0.0300944	0.00254869	3.55748e-32	HEIGHT
2	2:33304108:C:T	33304108	T	0.432649	-0.00694634	0.00122929	1.59803e-08	-0.0110697	0.00128969	9.22267e-18	HEIGHT
2	2:33590881:T:C	33590881	C	0.203744	-0.00980889	0.00151135	8.57503e-11	-0.0106734	0.00151216	1.68462e-12	HEIGHT
2	2:36551229:G:A	36551229	A	0.322554	-0.0163642	0.00130165	3.01432e-36	-0.0163293	0.00130212	4.48039e-36	HEIGHT
2	2:37733470:A:T	37733470	T	0.0893671	0.0343299	0.00213454	3.35484e-58	0.0303951	0.00216054	5.95152e-45	HEIGHT
2	2:37768279:A:T	37768279	T	0.524417	0.0190725	0.00121753	2.62794e-55	0.0164754	0.00123207	8.80051e-41	HEIGHT
2	2:37857340:AAATAAT:A	37857340	A	0.432118	-0.00746372	0.00122997	1.29341e-09	-0.00819812	0.0012323	2.8777e-11	HEIGHT
2	2:38564903:T:C	38564903	C	0.00554752	-0.0680107	0.00819457	1.04565e-16	-0.0658026	0.00819823	1.00339e-15	HEIGHT
2	2:38835734:C:T	38835734	T	0.107405	0.0141605	0.00196425	5.63176e-13	0.0131306	0.00196636	2.42833e-11	HEIGHT
2	2:41971077:A:G	41971077	G	0.5348	-0.00751917	0.00122252	7.72149e-10	-0.00799108	0.00122323	6.45718e-11	HEIGHT
2	2:42243654:C:T	42243654	T	0.113628	-0.019219	0.00191898	1.30676e-23	-0.0198552	0.00192048	4.71116e-25	HEIGHT
2	2:43403518:C:T	43403518	T	0.330071	0.0108467	0.00129633	5.89851e-17	0.0108098	0.00129728	7.90597e-17	HEIGHT
2	2:44163638:C:CA	44163638	CA	0.808653	-0.0227011	0.0015484	1.14565e-48	-0.0232398	0.00154931	7.32722e-51	HEIGHT
2	2:44763961:T:C	44763961	C	0.160489	0.0148313	0.00166316	4.76749e-19	0.0145283	0.00166462	2.59927e-18	HEIGHT
2	2:45583783:A:G	45583783	G	0.040138	-0.0191115	0.00309773	6.84986e-10	-0.0199215	0.00310016	1.3105e-10	HEIGHT
2	2:45950556:C:CT	45950556	CT	0.705398	0.00898143	0.00133583	1.77431e-11	0.00902254	0.00133677	1.48331e-11	HEIGHT
2	2:46694146:G:A	46694146	A	0.36693	0.0187023	0.00126309	1.32428e-49	0.0185969	0.00126454	5.85688e-49	HEIGHT
2	2:47185201:C:T	47185201	T	0.570734	-0.00703114	0.00123279	1.17416e-08	-0.00798784	0.00123392	9.57358e-11	HEIGHT
2	2:48303842:A:G	48303842	G	0.168215	-0.0116258	0.00162989	9.82945e-13	-0.011619	0.0016302	1.0232e-12	HEIGHT
2	2:54278933:T:C	54278933	C	0.67716	0.0109366	0.0013013	4.30183e-17	0.00868036	0.00130419	2.81877e-11	HEIGHT
2	2:54669240:A:ATTTT	54669240	ATTTT	0.294882	-0.010366	0.00133555	8.3867e-15	-0.01091	0.00133968	3.83454e-16	HEIGHT
2	2:55852911:A:G	55852911	G	0.00545858	0.0166534	0.00825454	0.0436451	0.053645	0.00834469	1.28753e-10	HEIGHT
2	2:55869757:A:G	55869757	G	0.225994	-0.0500717	0.00145471	1.24893e-259	-0.0438824	0.0015346	7.67918e-180	HEIGHT
2	2:55875125:G:GAT	55875125	GAT	0.161348	0.035286	0.00165504	7.35371e-101	0.0177045	0.00201955	1.84168e-18	HEIGHT
2	2:55888334:C:CT	55888334	CT	0.24898	0.032445	0.00142687	1.86148e-114	0.0139616	0.001752	1.60062e-15	HEIGHT
2	2:55955577:C:G	55955577	G	0.091795	0.0342757	0.00218094	1.17472e-55	0.022424	0.00234815	1.30161e-21	HEIGHT
2	2:56350271:A:G	56350271	G	0.169133	0.00891054	0.00162557	4.21767e-08	0.0119895	0.00163168	2.01252e-13	HEIGHT
2	2:59921805:A:G	59921805	G	0.549579	-0.0103402	0.001226	3.33777e-17	-0.00974572	0.00122669	1.94582e-15	HEIGHT
2	2:61255126:G:A	61255126	A	0.28177	-0.010865	0.00135532	1.0875e-15	-0.0107858	0.00135602	1.80573e-15	HEIGHT
2	2:65531812:A:G	65531812	G	0.351258	0.0110031	0.00128063	8.55108e-18	0.0110052	0.0012808	8.51264e-18	HEIGHT
2	2:68146786:G:A	68146786	A	6.70449e-06	-1.54605	0.235001	4.73915e-11	-1.54569	0.235023	4.80756e-11	HEIGHT
2	2:68178995:TAAA:T	68178995	T	0.0836414	-0.0225076	0.00226364	2.70281e-23	-0.0234883	0.00226537	3.45141e-25	HEIGHT
2	2:69071722:T:G	69071722	G	0.0414363	-0.0197752	0.00305355	9.41023e-11	-0.0225585	0.00308313	2.54067e-13	HEIGHT
2	2:69096483:AGAGGGAGG:A	69096483	A	0.259662	-0.0111065	0.00144972	1.84298e-14	-0.0124532	0.00146566	1.95177e-17	HEIGHT
2	2:69144502:A:G	69144502	G	0.270826	0.0110821	0.00136988	5.97467e-16	0.00995722	0.00137888	5.15065e-13	HEIGHT
2	2:70111212:A:G	70111212	G	0.490018	-0.010928	0.00121784	2.87855e-19	-0.00956436	0.00122625	6.20711e-15	HEIGHT
2	2:71342683:CGT:C	71342683	C	0.571427	-0.0231732	0.00123075	4.40918e-79	-0.0232988	0.0012315	7.94521e-80	HEIGHT
2	2:71553691:T:C	71553691	C	0.706966	-0.0144299	0.00133773	3.97147e-27	-0.0145833	0.00133844	1.20723e-27	HEIGHT
2	2:72129320:G:T	72129320	T	0.186253	0.0124611	0.00156406	1.62376e-15	0.0129021	0.0015657	1.71551e-16	HEIGHT
2	2:72357689:T:TAA	72357689	TAA	0.0116366	0.0405671	0.00567442	8.7337e-13	0.0447369	0.00568232	3.46219e-15	HEIGHT
2	2:73975914:C:T	73975914	T	0.542501	0.00793517	0.00122033	7.90071e-11	0.00799378	0.00122046	5.76133e-11	HEIGHT
2	2:78343796:T:C	78343796	C	6.70455e-06	-1.5356	0.234992	6.37412e-11	-1.52902	0.235006	7.70233e-11	HEIGHT
2	2:85591150:G:A	85591150	A	0.306637	0.0126879	0.00131961	6.91858e-22	0.01264	0.00131977	9.95085e-22	HEIGHT
2	2:88602214:C:T	88602214	T	0.287052	0.0223407	0.00134421	4.99761e-62	0.021816	0.00134569	4.16555e-59	HEIGHT
2	2:90180447:C:T	90180447	T	5.59269e-06	-1.54128	0.217564	1.39789e-12	-1.55265	0.217574	9.59405e-13	HEIGHT
2	2:96710670:A:AT	96710670	AT	0.328307	-0.00801117	0.0012971	6.56561e-10	-0.00894208	0.00130709	7.85123e-12	HEIGHT
2	2:96816264:G:A	96816264	A	0.0273178	-0.0469007	0.00373798	4.12488e-36	-0.0497928	0.0037644	6.10523e-40	HEIGHT
2	2:101741872:C:T	101741872	T	0.683409	0.00903947	0.00130738	4.70554e-12	0.00841214	0.00130889	1.30201e-10	HEIGHT
2	2:102481719:A:C	102481719	C	0.558032	0.0107192	0.00122635	2.31599e-18	0.0102207	0.00122771	8.43198e-17	HEIGHT
2	2:104318790:A:G	104318790	G	0.0575276	-0.0151211	0.00260969	6.86423e-09	-0.0165999	0.00261831	2.29879e-10	HEIGHT
2	2:104515874:A:G	104515874	G	0.432502	0.0118212	0.00122961	6.99335e-22	0.0122019	0.00123374	4.59386e-23	HEIGHT
2	2:105373259:G:A	105373259	A	0.400957	0.0105423	0.00124251	2.16313e-17	0.0102938	0.00124276	1.20083e-16	HEIGHT
2	2:106073280:G:A	106073280	A	0.120851	0.0192428	0.00186713	6.61412e-25	0.0190268	0.00186748	2.2314e-24	HEIGHT
2	2:108419141:C:G	108419141	G	0.517628	0.00807102	0.00121861	3.51657e-11	0.00797412	0.00121891	6.06873e-11	HEIGHT
2	2:110936923:C:T	110936923	T	0.337312	-0.00734634	0.00129224	1.30839e-08	-0.00826038	0.00129937	2.05457e-10	HEIGHT
2	2:111145920:CT:C	111145920	C	0.473009	0.00785277	0.00124042	2.43996e-10	0.00884043	0.00124702	1.34871e-12	HEIGHT
2	2:113693857:CT:C	113693857	C	0.218793	-0.0099584	0.0014739	1.41369e-11	-0.01015	0.00147411	5.75928e-12	HEIGHT
2	2:120821192:A:G	120821192	G	0.0647882	-0.0239493	0.00247558	3.88048e-22	-0.0220218	0.00247911	6.51074e-19	HEIGHT
2	2:120852611:G:T	120852611	T	0.168272	-0.0238181	0.00162602	1.3854e-48	-0.0231514	0.00162855	7.29055e-46	HEIGHT
2	2:127256397:CA:C	127256397	C	0.21362	0.0117222	0.00148737	3.24357e-15	0.00995179	0.00150629	3.92666e-11	HEIGHT
2	2:128106857:A:G	128106857	G	0.57112	-0.0104534	0.00123253	2.2278e-17	-0.00914612	0.00124819	2.34434e-13	HEIGHT
2	2:133720105:C:T	133720105	T	0.14985	0.0118285	0.00170393	3.8688e-12	0.0116763	0.00170419	7.30607e-12	HEIGHT
2	2:135204707:TTA:T	135204707	T	0.0440623	-0.0252801	0.00296695	1.58772e-17	-0.0249473	0.00296748	4.20972e-17	HEIGHT
2	2:155747513:T:A	155747513	A	0.16594	0.0129983	0.00163606	1.94379e-15	0.0128939	0.00163622	3.26633e-15	HEIGHT
2	2:156333180:T:G	156333180	G	0.00377105	-0.0704491	0.00997971	1.67424e-12	-0.0697536	0.00998055	2.76942e-12	HEIGHT
2	2:160307361:G:GAAA	160307361	GAAA	0.200218	0.0136113	0.0015615	2.86148e-18	0.0135732	0.00156164	3.57252e-18	HEIGHT
2	2:168848594:A:T	168848594	T	0.467086	0.017296	0.00121889	1.05719e-45	0.0172003	0.00121918	3.38616e-45	HEIGHT
2	2:171011832:G:T	171011832	T	0.359531	-0.0137806	0.00126779	1.60585e-27	-0.0115926	0.00128329	1.66287e-19	HEIGHT
2	2:171318558:G:A	171318558	A	0.728056	-0.0160477	0.00136757	8.48629e-32	-0.0117626	0.00144604	4.14039e-16	HEIGHT
2	2:171568859:G:GA	171568859	GA	0.370286	-0.0154214	0.00127659	1.34473e-33	-0.0100495	0.00136413	1.7458e-13	HEIGHT
2	2:173932853:T:G	173932853	G	0.244852	-0.0146707	0.00141549	3.60023e-25	-0.0134517	0.00143105	5.46552e-21	HEIGHT
2	2:173998758:G:A	173998758	A	0.0804364	0.0179479	0.00223623	1.00732e-15	0.0146338	0.00226067	9.59443e-11	HEIGHT
2	2:177680838:C:T	177680838	T	0.0203318	0.0311087	0.00431233	5.43733e-13	0.0314598	0.00431296	3.00323e-13	HEIGHT
2	2:177701185:T:C	177701185	C	0.0411416	0.0379526	0.00306507	3.2589e-35	0.0380001	0.00306593	2.8047e-35	HEIGHT
2	2:182370183:G:GA	182370183	GA	0.508235	-0.00854689	0.00121454	1.96223e-12	-0.00786803	0.00121686	1.00743e-10	HEIGHT
2	2:182838236:G:A	182838236	A	0.119639	0.0176439	0.00187368	4.65446e-21	0.0170287	0.00187737	1.18462e-19	HEIGHT
2	2:189028394:C:A	189028394	A	0.0241742	0.0270123	0.00401865	1.79573e-11	0.0267293	0.00401911	2.92007e-11	HEIGHT
2	2:190796102:G:A	190796102	A	0.109373	-0.0174453	0.00197229	9.13643e-19	-0.0174194	0.00197259	1.04006e-18	HEIGHT
2	2:197278867:C:T	197278867	T	0.69388	-0.0081625	0.00132025	6.30778e-10	-0.00862693	0.00132183	6.7326e-11	HEIGHT
2	2:198384439:G:T	198384439	T	0.211747	-0.0102962	0.00148903	4.68845e-12	-0.0103873	0.00149131	3.27818e-12	HEIGHT
2	2:198879813:G:A	198879813	A	0.237044	0.0101974	0.00143099	1.03241e-12	0.0125494	0.0014472	4.26485e-18	HEIGHT
2	2:199456327:G:A	199456327	A	0.168556	-0.0151276	0.00162548	1.3206e-20	-0.0168025	0.00164429	1.63536e-24	HEIGHT
2	2:201430695:G:C	201430695	C	0.0219619	0.0310846	0.0041522	7.08443e-14	0.0293691	0.00415363	1.54136e-12	HEIGHT
2	2:202080385:G:A	202080385	A	5.58708e-06	-1.84496	0.257435	7.68259e-13	-1.84476	0.257451	7.75257e-13	HEIGHT
2	2:202422002:A:G	202422002	G	0.256275	-0.0127659	0.0013942	5.36407e-20	-0.0125666	0.00139446	2.02742e-19	HEIGHT
2	2:207892020:C:T	207892020	T	0.276316	-0.00980383	0.00136135	5.95319e-13	-0.00990515	0.00136147	3.45576e-13	HEIGHT
2	2:215438330:A:G	215438330	G	0.734955	-0.0112498	0.00137758	3.17861e-16	-0.0118871	0.0013949	1.57127e-17	HEIGHT
2	2:215439090:T:C	215439090	C	0.0161715	-0.0458946	0.00482476	1.8648e-21	-0.0376426	0.00487049	1.08638e-14	HEIGHT
2	2:215545793:G:C	215545793	C	0.579969	-0.0102076	0.00123193	1.17258e-16	-0.0103762	0.00125025	1.04757e-16	HEIGHT
2	2:215620418:T:A	215620418	A	0.792523	-0.0111205	0.00150014	1.23497e-13	-0.0106661	0.00150092	1.19101e-12	HEIGHT
2	2:217037010:TTTA:T	217037010	T	0.269429	0.0138046	0.00146279	3.82978e-21	0.0136916	0.0014647	8.95867e-21	HEIGHT
2	2:217281357:C:T	217281357	T	0.108544	-0.0188889	0.00195816	5.09864e-22	-0.0193163	0.00196102	6.84716e-23	HEIGHT
2	2:217419487:A:G	217419487	G	0.315041	-0.0195788	0.00130993	1.64282e-50	-0.0207047	0.00132215	2.84659e-55	HEIGHT
2	2:217740264:C:T	217740264	T	0.0804425	0.0244283	0.00224021	1.09732e-27	0.0207223	0.00225733	4.31063e-20	HEIGHT
2	2:217750825:G:A	217750825	A	0.8952	0.0209155	0.00198594	6.16518e-26	0.023953	0.00201512	1.38931e-32	HEIGHT
2	2:218336944:C:T	218336944	T	0.263524	-0.0186498	0.00139107	5.51669e-41	-0.0120748	0.00144643	6.94278e-17	HEIGHT
2	2:218590797:CTTG:C	218590797	C	0.575235	0.0202816	0.00123124	5.78309e-61	0.0139848	0.00127998	8.67531e-28	HEIGHT
2	2:219057383:C:T	219057383	T	0.00138895	-0.130256	0.0163326	1.52116e-15	-0.124414	0.0163651	2.90696e-14	HEIGHT
2	2:219060718:G:T	219060718	T	0.017968	-0.0824581	0.00458138	2.00063e-72	-0.0697352	0.00467876	3.07537e-50	HEIGHT
2	2:219089110:C:T	219089110	T	0.0136561	-0.0504882	0.00523466	5.16204e-22	-0.0404702	0.00531591	2.67732e-14	HEIGHT
2	2:219130044:CT:C	219130044	C	0.636894	0.0135976	0.00126651	6.87629e-27	0.011628	0.00135343	8.58341e-18	HEIGHT
2	2:219186954:A:G	219186954	G	0.0392617	0.0401879	0.00319049	2.21697e-36	0.0405682	0.00331761	2.19951e-34	HEIGHT
2	2:220583836:C:CT	220583836	CT	0.35726	-0.00820031	0.00126996	1.067e-10	-0.00856938	0.00127019	1.51397e-11	HEIGHT
2	2:223091692:T:C	223091692	C	0.783692	0.0112266	0.00147922	3.21042e-14	0.0107196	0.00147972	4.34692e-13	HEIGHT
2	2:224001995:CAGAT:C	224001995	C	0.0989588	0.0158024	0.00203772	8.8384e-15	0.0146641	0.00204114	6.75854e-13	HEIGHT
2	2:224182263:G:A	224182263	A	0.455098	-0.0169633	0.00122123	7.24903e-44	-0.0166597	0.00122498	4.00167e-42	HEIGHT
2	2:224473975:ATACAG:A	224473975	A	0.00468536	0.125183	0.00891574	8.78727e-45	0.115392	0.00894072	4.14499e-38	HEIGHT
2	2:224622442:C:G	224622442	G	0.645304	0.00894519	0.00127335	2.14179e-12	0.00838211	0.00127859	5.53683e-11	HEIGHT
2	2:226478035:AT:A	226478035	A	0.386193	-0.00941756	0.00123463	2.3872e-14	-0.00904858	0.00123507	2.36421e-13	HEIGHT
2	2:226503350:C:T	226503350	T	0.0174565	-0.0724242	0.00464324	7.53789e-55	-0.0738983	0.00464513	5.50756e-57	HEIGHT
2	2:226796947:G:GC	226796947	GC	4.80498e-05	-0.67947	0.0877842	9.92362e-15	-0.672162	0.0877943	1.91652e-14	HEIGHT
2	2:231425574:G:GGAGT	231425574	GGAGT	0.229162	-0.0123705	0.00144756	1.27693e-17	-0.0128282	0.00145262	1.03649e-18	HEIGHT
2	2:231463970:C:T	231463970	T	0.541813	0.0188367	0.00122337	1.70421e-53	0.0203712	0.00122593	5.25952e-62	HEIGHT
2	2:231925343:C:T	231925343	T	0.633624	0.0186805	0.00126141	1.27711e-49	0.0158408	0.0012779	2.74768e-35	HEIGHT
2	2:232088492:G:A	232088492	A	0.0196613	-0.0161726	0.00438442	0.000225445	-0.0510373	0.00453346	2.11715e-29	HEIGHT
2	2:232101399:AT:A	232101399	A	0.819949	0.0189044	0.00158347	7.44745e-33	0.0166871	0.00162147	7.7074e-25	HEIGHT
2	2:232125121:T:C	232125121	C	0.720634	0.0279916	0.00135712	1.61256e-94	0.0288748	0.00145236	5.90523e-88	HEIGHT
2	2:232221101:C:CAA	232221101	CAA	0.621432	-0.0112894	0.00125671	2.6277e-19	-0.0234055	0.00135017	2.54926e-67	HEIGHT
2	2:232230158:C:T	232230158	T	0.0323652	0.0677952	0.00343715	1.33528e-86	0.0662336	0.00350007	7.29921e-80	HEIGHT
2	2:232555943:C:CACTG	232555943	CACTG	0.70353	-0.0148205	0.00133374	1.09693e-28	-0.0125053	0.00135765	3.23175e-20	HEIGHT
2	2:232762238:G:T	232762238	T	0.301715	-0.0159934	0.00139909	2.91751e-30	-0.0164856	0.00140116	5.86674e-32	HEIGHT
2	2:237264410:C:T	237264410	T	0.532147	-0.00799797	0.0012187	5.28399e-11	-0.00777957	0.00121915	1.75776e-10	HEIGHT
2	2:237443542:A:T	237443542	T	0.229233	-0.0117084	0.00144737	5.9944e-16	-0.0115652	0.00144796	1.37932e-15	HEIGHT
2	2:238728215:T:C	238728215	C	0.601615	-0.0101129	0.00124186	3.8449e-16	-0.0102121	0.001242	1.99695e-16	HEIGHT
2	2:240795337:T:C	240795337	C	0.455796	0.0127016	0.00122146	2.5133e-25	0.0130575	0.00122959	2.4208e-26	HEIGHT
2	2:240973524:C:T	240973524	T	0.413568	-0.00841288	0.00123824	1.08897e-11	-0.00944585	0.00124526	3.31276e-14	HEIGHT
2	2:241264361:C:CA	241264361	CA	0.366022	0.0119875	0.00126379	2.41554e-21	0.0102391	0.00126816	6.80263e-16	HEIGHT
2	2:241556538:A:G	241556538	G	0.456739	-0.0159808	0.00122769	9.79864e-39	-0.0152847	0.0012302	1.92223e-35	HEIGHT
3	3:8937923:C:T	8937923	T	0.809565	0.0112681	0.00154266	2.78649e-13	0.0108748	0.00154286	1.80893e-12	HEIGHT
3	3:9933702:C:G	9933702	G	0.212169	-0.0282484	0.00148124	4.4168e-81	-0.0282048	0.00148191	9.14945e-81	HEIGHT
3	3:11601991:T:C	11601991	C	0.952642	0.0273377	0.00285361	9.70067e-22	0.0272385	0.00285403	1.37614e-21	HEIGHT
3	3:12620618:G:A	12620618	A	0.591302	0.0110177	0.00123136	3.6334e-19	0.0109739	0.00123155	5.07563e-19	HEIGHT
3	3:13514579:CA:C	13514579	C	0.898437	-0.0284725	0.00200498	9.04565e-46	-0.0281479	0.00200912	1.3523e-44	HEIGHT
3	3:13759449:T:G	13759449	G	0.715824	-0.0119142	0.00134221	6.89635e-19	-0.0126693	0.00134404	4.24855e-21	HEIGHT
3	3:14145107:T:TA	14145107	TA	0.375698	-0.0102949	0.00125101	1.88357e-16	-0.00886758	0.00126105	2.03734e-12	HEIGHT
3	3:14358997:G:C	14358997	C	0.199493	-0.0135566	0.00151751	4.12925e-19	-0.0114587	0.00152977	6.86135e-14	HEIGHT
3	3:14925126:A:C	14925126	C	0.672238	-0.00894184	0.00131967	1.23707e-11	-0.00870774	0.00131985	4.18105e-11	HEIGHT
3	3:17203176:C:G	17203176	G	0.447952	0.00776917	0.00121839	1.81078e-10	0.00770837	0.0012185	2.51385e-10	HEIGHT
3	3:23120187:T:C	23120187	C	0.158401	0.0108414	0.00165927	6.41056e-11	0.0105976	0.0016595	1.70261e-10	HEIGHT
3	3:24035398:CTTTTTTTTTTT:C	24035398	C	0.193772	-0.0121144	0.00159295	2.84883e-14	-0.0121809	0.00159329	2.08742e-14	HEIGHT
3	3:25349625:A:G	25349625	G	0.237144	0.0110572	0.00142283	7.77014e-15	0.0111592	0.00142307	4.44787e-15	HEIGHT
3	3:27320410:G:T	27320410	T	0.284433	0.00888142	0.00134264	3.7182e-11	0.00884707	0.0013428	4.44176e-11	HEIGHT
3	3:30037143:G:A	30037143	A	0.547162	0.00847825	0.00121691	3.23699e-12	0.00847482	0.00121702	3.31712e-12	HEIGHT
3	3:33150988:C:T	33150988	T	0.24598	-0.0111447	0.00140504	2.1574e-15	-0.0105883	0.00140671	5.19267e-14	HEIGHT
3	3:33220637:G:A	33220637	A	0.385133	0.0107701	0.00124369	4.72615e-18	0.0118223	0.00124778	2.67691e-21	HEIGHT
3	3:33425620:G:A	33425620	A	0.0117634	0.0573989	0.00561591	1.60072e-24	0.0595596	0.0056401	4.56557e-26	HEIGHT
3	3:36948865:T:TG	36948865	TG	0.58463	-0.0084943	0.0012901	4.57285e-11	-0.00866886	0.00129027	1.83433e-11	HEIGHT
3	3:37977937:C:T	37977937	T	0.249391	0.0152223	0.00140626	2.63026e-27	0.0153176	0.00140654	1.28289e-27	HEIGHT
3	3:41264572:A:C	41264572	C	0.526048	0.0117173	0.00121124	3.89615e-22	0.011648	0.00121141	6.89247e-22	HEIGHT
3	3:43039038:C:CT	43039038	CT	0.168495	-0.0149355	0.00161887	2.81243e-20	-0.01511	0.00161917	1.03936e-20	HEIGHT
3	3:45599240:G:A	45599240	A	0.286808	-0.00918963	0.00134019	7.0341e-12	-0.010391	0.00134439	1.08271e-14	HEIGHT
3	3:46892800:G:T	46892800	T	0.0159137	0.0470275	0.00483786	2.46027e-22	0.0462109	0.00489177	3.49767e-21	HEIGHT
3	3:46894191:C:T	46894191	T	0.599125	-0.0115339	0.00123476	9.54235e-21	-0.0142744	0.0012609	1.03558e-29	HEIGHT
3	3:47273006:A:G	47273006	G	0.242426	-0.0183076	0.00141365	2.33159e-38	-0.0176438	0.00143186	6.86906e-35	HEIGHT
3	3:48686026:G:T	48686026	T	0.066041	0.0275551	0.00243622	1.16297e-29	0.0200592	0.00246778	4.34837e-16	HEIGHT
3	3:51425726:C:A	51425726	A	0.0235266	0.0770318	0.00401141	3.4816e-82	0.0750071	0.00403528	4.03316e-77	HEIGHT
3	3:52452886:G:A	52452886	A	0.0550686	-0.0206531	0.00265712	7.6807e-15	-0.0179305	0.00274663	6.65766e-11	HEIGHT
3	3:52539638:AT:A	52539638	A	0.471395	-0.0112817	0.0012136	1.45745e-20	-0.0116351	0.00124544	9.44422e-21	HEIGHT
3	3:53099133:C:G	53099133	G	0.590274	-0.0214868	0.00123044	2.75604e-68	-0.0165736	0.00125559	8.79292e-40	HEIGHT
3	3:55483019:A:G	55483019	G	0.487229	-0.013024	0.00121147	5.88929e-27	-0.0129559	0.0012123	1.17051e-26	HEIGHT
3	3:56201376:T:G	56201376	G	0.179138	0.0120856	0.00157832	1.89948e-14	0.0108997	0.00158028	5.30061e-12	HEIGHT
3	3:56639410:CAA:C	56639410	C	0.455015	-0.0170294	0.00121959	2.61364e-44	-0.0170961	0.00122068	1.44434e-44	HEIGHT
3	3:57987543:G:GT	57987543	GT	0.348479	0.014401	0.00127067	8.96647e-30	0.0159702	0.0012775	7.35412e-36	HEIGHT
3	3:58133208:A:G	58133208	G	0.250571	0.010278	0.00140761	2.84073e-13	0.0117636	0.00141522	9.39453e-17	HEIGHT
3	3:61559291:T:G	61559291	G	0.112151	-0.0220928	0.00191751	1.02676e-30	-0.0144991	0.00204634	1.38672e-12	HEIGHT
3	3:61572044:A:G	61572044	G	0.445312	-0.0179913	0.00121617	1.6156e-49	-0.0152886	0.00130441	9.97616e-32	HEIGHT
3	3:61672447:T:C	61672447	C	0.769326	0.0117194	0.00144079	4.15319e-16	0.0142175	0.00144788	9.27602e-23	HEIGHT
3	3:62019522:CAA:C	62019522	C	0.356405	-0.0101941	0.00127601	1.35989e-15	-0.00894027	0.00128058	2.92173e-12	HEIGHT
3	3:67375539:G:T	67375539	T	0.11244	-0.0198389	0.00191869	4.65434e-25	-0.020019	0.001919	1.77073e-25	HEIGHT
3	3:70857915:G:A	70857915	A	0.144259	-0.0116585	0.00172256	1.30463e-11	-0.0112912	0.00172403	5.77939e-11	HEIGHT
3	3:71415327:AT:A	71415327	A	0.542993	0.00818695	0.00121709	1.73602e-11	0.00777466	0.00121812	1.74189e-10	HEIGHT
3	3:72337089:G:C	72337089	C	0.629912	0.0177683	0.00129304	5.72823e-43	0.0116517	0.00135143	6.5899e-18	HEIGHT
3	3:72348128:A:G	72348128	G	0.408263	-0.0235915	0.00123211	1.02064e-81	-0.0203892	0.00128783	1.86489e-56	HEIGHT
3	3:73055667:C:CT	73055667	CT	0.512622	0.00847114	0.00121353	2.9397e-12	0.00868788	0.00121377	8.19965e-13	HEIGHT
3	3:87300747:C:T	87300747	T	0.0490818	-0.0213118	0.00279839	2.62193e-14	-0.0213118	0.00279857	2.63176e-14	HEIGHT
3	3:99208519:C:CT	99208519	CT	0.494385	0.0127273	0.00121057	7.48807e-26	0.0123359	0.00121133	2.34172e-24	HEIGHT
3	3:99579199:CT:C	99579199	C	0.364129	0.0142756	0.0012605	9.82888e-30	0.0138865	0.00126131	3.43583e-28	HEIGHT
3	3:107515042:C:G	107515042	G	0.590188	-0.0081419	0.00124051	5.26125e-11	-0.00830172	0.0012406	2.20574e-11	HEIGHT
3	3:113110099:T:G	113110099	G	0.395041	0.0122136	0.0013161	1.69247e-20	0.0117515	0.00131763	4.71705e-19	HEIGHT
3	3:113285246:G:A	113285246	A	0.205416	-0.0115603	0.00149724	1.15354e-14	-0.0107514	0.00149897	7.3612e-13	HEIGHT
3	3:114485122:T:C	114485122	C	0.65242	0.0115724	0.0012718	9.0975e-20	0.0128243	0.00127723	1.00955e-23	HEIGHT
3	3:114833696:AT:A	114833696	A	0.057943	0.0257588	0.00259858	3.66806e-23	0.028122	0.00260968	4.46817e-27	HEIGHT
3	3:117855520:T:C	117855520	C	0.504814	0.0084701	0.00121122	2.69008e-12	0.00846288	0.00121169	2.8611e-12	HEIGHT
3	3:119439579:CA:C	119439579	C	0.210359	-0.0103869	0.00149654	3.90411e-12	-0.0100628	0.00149713	1.8003e-11	HEIGHT
3	3:120331309:G:A	120331309	A	0.000157556	0.394247	0.0482409	3.02155e-16	0.391879	0.0482484	4.58158e-16	HEIGHT
3	3:123335923:A:C	123335923	C	0.251639	-0.0115839	0.00139586	1.05208e-16	-0.0113031	0.00139605	5.65733e-16	HEIGHT
3	3:129316642:A:G	129316642	G	0.777512	0.0286551	0.0014568	3.90605e-86	0.025562	0.00148769	3.59944e-66	HEIGHT
3	3:129325635:G:A	129325635	A	0.102795	0.0206829	0.00199859	4.24003e-25	0.0152556	0.00203501	6.55079e-14	HEIGHT
3	3:129555000:G:A	129555000	A	0.0330923	0.0307351	0.00338431	1.06947e-19	0.0270066	0.00340192	2.04412e-15	HEIGHT
3	3:134270887:G:A	134270887	A	0.535396	0.01179	0.00121414	2.71794e-22	0.0133009	0.00121845	9.63853e-28	HEIGHT
3	3:134408327:C:T	134408327	T	0.291425	0.0079629	0.00133449	2.41657e-09	0.0089191	0.00136358	6.11245e-11	HEIGHT
3	3:134469853:C:CA	134469853	CA	0.671964	0.0155429	0.00128999	1.96667e-33	0.0263521	0.00155778	3.40464e-64	HEIGHT
3	3:134650874:C:A	134650874	A	0.289666	0.00240456	0.00133568	0.0718209	0.0149976	0.00162163	2.27738e-20	HEIGHT
3	3:136180142:T:C	136180142	C	0.272494	-0.021266	0.00136121	5.08677e-55	-0.0217869	0.00136218	1.40363e-57	HEIGHT
3	3:136941116:CT:C	136941116	C	0.144608	0.0118595	0.00173392	7.93568e-12	0.0119361	0.00173477	5.96239e-12	HEIGHT
3	3:141402294:C:T	141402294	T	0.00885903	-0.0803281	0.00646609	1.9612e-35	-0.0558154	0.00649063	8.01485e-18	HEIGHT
3	3:141402972:A:C	141402972	C	0.4458	0.0563326	0.00121838	0	0.0573975	0.00125612	0	HEIGHT
3	3:141416162:T:C	141416162	C	0.0415277	0.010913	0.00303293	0.000320463	-0.0213579	0.00310928	6.46228e-12	HEIGHT
3	3:142885634:G:A	142885634	A	0.622401	0.0091069	0.00124885	3.04869e-13	0.00919348	0.00124912	1.83953e-13	HEIGHT
3	3:146092621:G:A	146092621	A	0.453257	0.00911927	0.00121622	6.47776e-14	0.00901743	0.0012166	1.24407e-13	HEIGHT
3	3:147368481:T:C	147368481	C	0.499266	-0.013284	0.00121119	5.46291e-28	-0.0129557	0.00121166	1.10375e-26	HEIGHT
3	3:148715376:C:G	148715376	G	5.58722e-06	-1.65231	0.256132	1.11107e-10	-1.64216	0.25615	1.44643e-10	HEIGHT
3	3:148996462:G:C	148996462	C	0.00261476	-0.0837196	0.0118605	1.68079e-12	-0.0825869	0.0118617	3.34336e-12	HEIGHT
3	3:149579568:C:T	149579568	T	0.541467	0.00785094	0.00121409	1.00284e-10	0.00799413	0.0012142	4.58382e-11	HEIGHT
3	3:152204483:A:C	152204483	C	0.741866	0.00918972	0.00138416	3.15383e-11	0.0103961	0.00139435	8.9271e-14	HEIGHT
3	3:152469490:T:G	152469490	G	0.341915	-0.00752508	0.0012767	3.76582e-09	-0.00871463	0.00128614	1.23725e-11	HEIGHT
3	3:156664703:G:A	156664703	A	0.0431485	-0.0275673	0.00298181	2.34897e-20	-0.0263016	0.00298368	1.19547e-18	HEIGHT
3	3:157289007:T:A	157289007	A	0.255537	-0.0135229	0.00139136	2.49747e-22	-0.0136787	0.00139177	8.5084e-23	HEIGHT
3	3:158199982:A:AAT	158199982	AAT	0.415556	0.0152779	0.00122848	1.65757e-35	0.0151881	0.00122953	4.70723e-35	HEIGHT
3	3:169375877:AAAAG:A	169375877	A	0.437449	-0.00937313	0.00122688	2.17543e-14	-0.0108508	0.00123737	1.79938e-18	HEIGHT
3	3:169520227:T:C	169520227	C	0.590638	-0.0119454	0.00123329	3.46486e-22	-0.013779	0.00124414	1.65648e-28	HEIGHT
3	3:170113480:T:C	170113480	C	0.00702186	0.0525451	0.00724796	4.17881e-13	0.0546991	0.00725143	4.58524e-14	HEIGHT
3	3:172251287:C:G	172251287	G	0.504764	0.025687	0.00121226	1.19742e-99	0.0250347	0.00121373	1.59375e-94	HEIGHT
3	3:172329051:G:T	172329051	T	0.0104805	0.0385151	0.00594819	9.47518e-11	0.0422525	0.00595103	1.24719e-12	HEIGHT
3	3:172426676:C:G	172426676	G	0.135301	0.00888466	0.00176958	5.14639e-07	0.0182365	0.00183428	2.73056e-23	HEIGHT
3	3:172445659:G:A	172445659	A	0.31735	0.0238999	0.00130178	2.77657e-75	0.0269574	0.00135049	1.19689e-88	HEIGHT
3	3:172447623:AT:A	172447623	A	0.000169848	-0.276637	0.0464688	2.62986e-09	-0.300356	0.0464811	1.03398e-10	HEIGHT
3	3:183835752:A:G	183835752	G	0.550966	0.00907772	0.0012205	1.02449e-13	0.00957342	0.00122101	4.4854e-15	HEIGHT
3	3:184258315:C:T	184258315	T	0.175153	-0.0148081	0.00159749	1.86838e-20	-0.0145497	0.00159805	8.6544e-20	HEIGHT
3	3:185637151:CAA:C	185637151	C	0.699325	0.0112822	0.00132982	2.17572e-17	0.012638	0.00135845	1.36186e-20	HEIGHT
3	3:185808132:AAAAGAAAG:A	185808132	A	0.0873192	0.0255045	0.00222614	2.17333e-30	0.0336781	0.00229195	7.03242e-49	HEIGHT
3	3:185824941:A:G	185824941	G	1.45552e-05	-1.03083	0.158853	8.62893e-11	-1.00973	0.158873	2.0767e-10	HEIGHT
3	3:185830875:G:A	185830875	A	0.128856	0.041327	0.00180861	1.45656e-115	0.0467845	0.00185067	5.33216e-141	HEIGHT
3	3:185937666:A:G	185937666	G	0.592648	0.00847812	0.00123327	6.22058e-12	0.0121529	0.00125969	5.03668e-22	HEIGHT
3	3:187703779:C:T	187703779	T	0.338085	0.0108463	0.00127896	2.24108e-17	0.0110145	0.00129518	1.82835e-17	HEIGHT
3	3:187725526:G:A	187725526	A	0.0712803	0.0333701	0.00234835	7.94031e-46	0.0333711	0.00235625	1.55724e-45	HEIGHT
3	3:187880347:A:C	187880347	C	0.383886	-0.00747887	0.00124598	1.94422e-09	-0.0100603	0.00126188	1.55507e-15	HEIGHT
3	3:188159901:TTTTG:T	188159901	T	0.337442	0.00771935	0.00128323	1.79263e-09	0.00844297	0.00128553	5.11054e-11	HEIGHT
3	3:188349165:T:G	188349165	G	0.741848	-0.00991137	0.00138455	8.1535e-13	-0.00920987	0.00138631	3.06424e-11	HEIGHT
3	3:188589730:A:G	188589730	G	0.416725	0.00951987	0.00122805	9.04411e-15	0.00985777	0.00123021	1.11846e-15	HEIGHT
3	3:188609231:C:T	188609231	T	0.0032137	0.080283	0.0106929	6.00072e-14	0.0811126	0.0107109	3.64969e-14	HEIGHT
3	3:189097132:T:C	189097132	C	0.00490099	-0.0875471	0.0086697	5.63492e-24	-0.0853019	0.00867191	7.83373e-23	HEIGHT
3	3:190104865:T:C	190104865	C	0.355344	0.00812826	0.00126386	1.26519e-10	0.008175	0.00126405	9.97687e-11	HEIGHT
3	3:190937659:AT:A	190937659	A	0.383167	-0.0086754	0.00124549	3.27353e-12	-0.00863691	0.00124686	4.30095e-12	HEIGHT
3	3:191195752:T:G	191195752	G	0.190283	-0.0121903	0.0015623	6.05529e-15	-0.0119066	0.00156384	2.66308e-14	HEIGHT
3	3:191393371:A:G	191393371	G	0.308286	0.00888918	0.00131137	1.21393e-11	0.00918683	0.00131164	2.48582e-12	HEIGHT
3	3:194340314:G:A	194340314	A	0.389284	-0.00877384	0.00124303	1.68395e-12	-0.00862155	0.00124314	4.05376e-12	HEIGHT
3	3:195100648:C:T	195100648	T	0.162118	-0.0112352	0.00164572	8.67566e-12	-0.0111096	0.00164586	1.47842e-11	HEIGHT
4	4:1022056:C:G	1022056	G	0.223376	-0.0178044	0.0014818	2.94986e-33	-0.0124843	0.00159265	4.5528e-15	HEIGHT
4	4:1347765:A:G	1347765	G	0.0480907	-0.0337606	0.00282326	5.89507e-33	-0.025306	0.00303493	7.53978e-17	HEIGHT
4	4:1747433:G:A	1747433	A	0.33153	0.0175438	0.00128191	1.23658e-42	0.0168599	0.00128951	4.59813e-39	HEIGHT
4	4:1801841:C:T	1801841	T	1.5644e-05	-0.977559	0.152728	1.54713e-10	-0.972204	0.152736	1.9498e-10	HEIGHT
4	4:1804392:G:A	1804392	A	6.70451e-06	-4.21303	0.233297	6.74462e-73	-4.23561	0.233385	1.31851e-73	HEIGHT
4	4:1804792:C:T	1804792	T	0.116283	-0.0246409	0.00188244	3.76238e-39	-0.0275239	0.00189108	5.46273e-48	HEIGHT
4	4:1804902:C:T	1804902	T	0.00450655	-0.0708365	0.00902896	4.3131e-15	-0.0710375	0.00904026	3.90611e-15	HEIGHT
4	4:1805636:A:G	1805636	G	2.34658e-05	-1.22467	0.1247	9.14953e-23	-1.22455	0.124716	9.34942e-23	HEIGHT
4	4:1805643:A:G	1805643	G	1.3409e-05	-1.26834	0.164968	1.48986e-14	-1.28854	0.164982	5.71073e-15	HEIGHT
4	4:1981829:A:G	1981829	G	0.0213641	-0.040224	0.00417167	5.30483e-22	-0.042343	0.00418958	5.1574e-24	HEIGHT
4	4:3442204:A:G	3442204	G	0.616786	0.0143463	0.00124386	8.92316e-31	0.0143246	0.00124436	1.15327e-30	HEIGHT
4	4:5015156:G:A	5015156	A	0.0371569	-0.0337343	0.00319349	4.40139e-26	-0.0313647	0.00320746	1.39013e-22	HEIGHT
4	4:5018205:C:G	5018205	G	0.814599	-0.0152561	0.00155382	9.37766e-23	-0.0139732	0.00156053	3.42292e-19	HEIGHT
4	4:6918739:G:A	6918739	A	0.492798	0.00914038	0.0012088	3.98349e-14	0.00908452	0.00120893	5.71176e-14	HEIGHT
4	4:7845937:G:A	7845937	A	0.497666	0.010942	0.00121005	1.52987e-19	0.0109018	0.00121022	2.09721e-19	HEIGHT
4	4:8469671:T:C	8469671	C	0.710065	0.0100626	0.0013322	4.24137e-14	0.00962394	0.0013329	5.18656e-13	HEIGHT
4	4:8596971:C:T	8596971	T	0.397097	-0.0178328	0.00123356	2.28536e-47	-0.0176822	0.00123445	1.54883e-46	HEIGHT
4	4:10481742:G:C	10481742	C	0.389003	0.00891562	0.00123786	5.91418e-13	0.0100195	0.00125059	1.13069e-15	HEIGHT
4	4:10651980:C:CA	10651980	CA	0.521451	0.00710922	0.00122458	6.4199e-09	0.00845066	0.00123705	8.41465e-12	HEIGHT
4	4:12746207:C:T	12746207	T	0.107779	0.0138291	0.00194809	1.25845e-12	0.0210256	0.00218602	6.69879e-22	HEIGHT
4	4:12747877:C:T	12747877	T	0.0541358	0.0278138	0.00267045	2.10913e-25	0.0259842	0.00275311	3.795e-21	HEIGHT
4	4:12761513:A:G	12761513	G	0.311708	-0.00124355	0.00130417	0.340328	0.0102941	0.00140924	2.77754e-13	HEIGHT
4	4:12870745:A:AT	12870745	AT	0.459476	-0.0171396	0.0012111	1.8128e-45	-0.0162793	0.00137713	3.03492e-32	HEIGHT
4	4:12964132:A:AC	12964132	AC	0.455229	-0.0187837	0.00121315	4.49021e-54	-0.0125565	0.00136165	2.92961e-20	HEIGHT
4	4:13216825:A:AC	13216825	AC	0.342137	0.0150326	0.00127241	3.29383e-32	0.0182315	0.00128444	9.96786e-46	HEIGHT
4	4:13537332:A:G	13537332	G	0.802802	-0.0138646	0.00151908	7.04422e-20	-0.0132863	0.00152191	2.54554e-18	HEIGHT
4	4:17956065:T:A	17956065	A	0.157316	-0.0552184	0.00165922	7.58516e-243	-0.0474756	0.00173038	1.00573e-165	HEIGHT
4	4:17996803:C:A	17996803	A	0.259941	0.0400086	0.00137766	2.00016e-185	0.0296892	0.0014277	4.79384e-96	HEIGHT
4	4:18444169:G:A	18444169	A	0.517742	0.00558827	0.00121368	4.13654e-06	0.00902136	0.00122239	1.58168e-13	HEIGHT
4	4:25407216:G:A	25407216	A	0.231727	0.012721	0.00143237	6.62112e-19	0.0126993	0.0014325	7.64151e-19	HEIGHT
4	4:38651191:C:G	38651191	G	0.163519	-0.0158018	0.00163758	4.94043e-22	-0.015914	0.00163792	2.57731e-22	HEIGHT
4	4:38716556:G:GA	38716556	GA	0.0704371	-0.0153887	0.00236132	7.1732e-11	-0.0156284	0.00236179	3.66127e-11	HEIGHT
4	4:39348321:G:A	39348321	A	0.469949	-0.0113045	0.00121087	1.00185e-20	-0.00967917	0.00122328	2.52383e-15	HEIGHT
4	4:40049444:C:T	40049444	T	0.886866	0.0186419	0.00190632	1.38575e-22	0.0168743	0.0019261	1.93822e-18	HEIGHT
4	4:45127953:A:G	45127953	G	0.662482	-0.00858683	0.00127904	1.90016e-11	-0.00854955	0.00127911	2.32495e-11	HEIGHT
4	4:48496273:T:C	48496273	C	0.502836	0.0128043	0.00122397	1.30078e-25	0.0128339	0.00122413	1.02235e-25	HEIGHT
4	4:55534929:AT:A	55534929	A	0.304981	0.0137447	0.00131317	1.2271e-25	0.0134352	0.00131375	1.50687e-24	HEIGHT
4	4:56071494:T:TTTCC	56071494	TTTCC	0.283037	-0.00963259	0.00134102	6.8182e-13	-0.00924933	0.00134152	5.39862e-12	HEIGHT
4	4:56899224:C:CT	56899224	CT	0.185066	0.023469	0.00155616	2.14818e-51	0.0233951	0.00155658	4.68533e-51	HEIGHT
4	4:72282214:A:C	72282214	C	0.046371	-0.0168812	0.00287369	4.24382e-09	-0.0234331	0.00288866	4.97515e-16	HEIGHT
4	4:72477543:T:G	72477543	G	0.395593	0.00640218	0.00123678	2.26098e-07	-0.0165373	0.00164434	8.54524e-24	HEIGHT
4	4:72649596:T:C	72649596	C	0.525675	-0.0227776	0.0012117	7.83407e-79	-0.0342416	0.00161624	1.28752e-99	HEIGHT
4	4:72652040:C:A	72652040	A	6.70464e-06	-1.60708	0.233302	5.64191e-12	-1.63855	0.23332	2.17555e-12	HEIGHT
4	4:80603932:C:T	80603932	T	0.0176005	0.0495245	0.0045858	3.45957e-27	0.0560206	0.0045937	3.30137e-34	HEIGHT
4	4:81241264:T:C	81241264	C	0.304775	0.0318777	0.00131262	2.78628e-130	0.0326646	0.00131568	4.56447e-136	HEIGHT
4	4:82307620:C:CAAA	82307620	CAAA	0.145831	-0.0141146	0.00174819	6.81232e-16	-0.0134451	0.00174851	1.47784e-14	HEIGHT
4	4:85798012:T:C	85798012	C	0.148631	-0.0134991	0.00169873	1.91725e-15	-0.0119909	0.00170239	1.87343e-12	HEIGHT
4	4:86809827:C:T	86809827	T	0.0165758	-0.0623262	0.00472845	1.12726e-39	-0.0571827	0.00474439	1.87712e-33	HEIGHT
4	4:87657335:T:C	87657335	C	0.520206	-0.0144418	0.00121099	8.70393e-33	-0.0119985	0.00123214	2.07807e-22	HEIGHT
4	4:87829941:T:C	87829941	C	0.275876	0.0131433	0.0013535	2.71727e-22	0.0104424	0.00137574	3.1889e-14	HEIGHT
4	4:90636871:G:T	90636871	T	5.58708e-06	-1.77283	0.255568	4.01016e-12	-1.7838	0.255583	2.96556e-12	HEIGHT
4	4:99629967:T:A	99629967	A	0.17791	0.0143569	0.00157916	9.77008e-20	0.0145708	0.00157963	2.85672e-20	HEIGHT
4	4:102267552:C:T	102267552	T	0.0745584	-0.0209037	0.00230462	1.1864e-19	-0.024896	0.00235449	3.94017e-26	HEIGHT
4	4:103453439:T:C	103453439	C	0.32776	0.00999198	0.00128744	8.41807e-15	0.00900258	0.00129204	3.2205e-12	HEIGHT
4	4:103666820:C:T	103666820	T	0.165673	0.0100487	0.0016246	6.19696e-10	0.011858	0.00162896	3.35136e-13	HEIGHT
4	4:103859633:A:AATGTGT	103859633	AATGTGT	0.008822	0.0440249	0.00646048	9.45963e-12	0.0624537	0.0066041	3.17502e-21	HEIGHT
4	4:105185196:C:A	105185196	A	0.484704	0.0214801	0.00120972	1.54178e-70	0.0191841	0.00122722	4.39897e-55	HEIGHT
4	4:105279478:A:G	105279478	G	0.0268654	-0.0572823	0.00373356	3.97328e-53	-0.0488171	0.00378656	4.97974e-38	HEIGHT
4	4:108180849:A:G	108180849	G	0.577948	-0.00841326	0.00122829	7.40716e-12	-0.00898626	0.00123063	2.83161e-13	HEIGHT
4	4:108355674:G:A	108355674	A	0.367479	-0.00882087	0.00125461	2.05402e-12	-0.0105895	0.00125883	4.02472e-17	HEIGHT
4	4:108536277:A:G	108536277	G	0.370459	0.0137229	0.00125163	5.6912e-28	0.0139338	0.00125644	1.40472e-28	HEIGHT
4	4:108560745:C:T	108560745	T	0.00628661	-0.067791	0.0076394	7.06506e-19	-0.0618976	0.00766106	6.50256e-16	HEIGHT
4	4:113952314:C:T	113952314	T	0.316294	0.00995483	0.00130017	1.90979e-14	0.0098241	0.00130032	4.18417e-14	HEIGHT
4	4:119501252:T:G	119501252	G	0.00109507	0.142688	0.0182775	5.86783e-15	0.149562	0.0182945	2.95314e-16	HEIGHT
4	4:119830509:C:T	119830509	T	0.338539	-0.0107278	0.00128739	7.883e-17	-0.010774	0.00128888	6.3173e-17	HEIGHT
4	4:121877778:CA:C	121877778	C	0.516071	0.0162547	0.00121067	4.24638e-41	0.0155721	0.0012117	8.43514e-38	HEIGHT
4	4:122906887:T:G	122906887	G	0.791244	-0.0151426	0.00148741	2.42275e-24	-0.0152624	0.0014943	1.72092e-24	HEIGHT
4	4:123328077:T:TC	123328077	TC	0.857862	0.0116093	0.0017308	1.98019e-11	0.0128716	0.00173763	1.28668e-13	HEIGHT
4	4:124064786:G:A	124064786	A	0.224056	0.0105326	0.00145012	3.77868e-13	0.00995163	0.00145164	7.10885e-12	HEIGHT
4	4:138009672:C:T	138009672	T	0.137083	0.0130468	0.00175667	1.11083e-13	0.0131179	0.0017569	8.23526e-14	HEIGHT
4	4:139144614:T:C	139144614	C	0.248795	-0.0105672	0.00139825	4.11058e-14	-0.0106624	0.00139843	2.44868e-14	HEIGHT
4	4:143390108:G:C	143390108	C	0.355932	-0.0120465	0.00126313	1.46991e-21	-0.00942876	0.00128142	1.86589e-13	HEIGHT
4	4:143559481:G:A	143559481	A	0.202837	0.0175431	0.00150296	1.76446e-31	0.0163256	0.00152916	1.31601e-26	HEIGHT
4	4:144339409:G:A	144339409	A	0.719309	-0.0122573	0.00134489	7.94143e-20	-0.0111304	0.00143174	7.60395e-15	HEIGHT
4	4:144400604:G:GGT	144400604	GGT	0.144538	-0.0257904	0.0017228	1.15237e-50	-0.0129534	0.00184715	2.33869e-12	HEIGHT
4	4:144601358:G:A	144601358	A	0.0100686	-0.0586807	0.00605048	3.05904e-22	-0.045887	0.00613012	7.12714e-14	HEIGHT
4	4:144643964:G:A	144643964	A	0.831382	0.0589527	0.00161384	3.77934e-292	0.0280083	0.00200283	1.94309e-44	HEIGHT
4	4:144647446:G:T	144647446	T	0.00404397	0.1247	0.00951116	2.85141e-39	0.0964837	0.0095537	5.57561e-24	HEIGHT
4	4:144651449:A:T	144651449	T	0.427805	0.0367953	0.00121887	3.3998e-200	0.0277846	0.00146713	5.53997e-80	HEIGHT
4	4:144737912:T:C	144737912	C	0.0962764	0.0279368	0.00204746	2.17363e-42	0.0415632	0.00230009	5.46613e-73	HEIGHT
4	4:144918112:A:G	144918112	G	0.54924	-0.0258501	0.00121443	1.5374e-100	-0.0207658	0.00144697	1.04671e-46	HEIGHT
4	4:145061473:G:A	145061473	A	0.0271726	-0.0495894	0.0037156	1.2453e-40	-0.065534	0.00380834	2.31191e-66	HEIGHT
4	4:145923992:A:G	145923992	G	0.402843	0.00929012	0.00123109	4.4795e-14	0.0107952	0.00125091	6.14334e-18	HEIGHT
4	4:145939034:A:G	145939034	G	0.953644	-0.0140498	0.00287524	1.02655e-06	-0.0200005	0.0029207	7.49654e-12	HEIGHT
4	4:151530946:T:TC	151530946	TC	0.584675	-0.0107675	0.00122696	1.69761e-18	-0.0106168	0.00122718	5.08953e-18	HEIGHT
4	4:156849119:G:A	156849119	A	0.081906	-0.0142174	0.00220422	1.1179e-10	-0.0142931	0.00220434	8.92884e-11	HEIGHT
4	4:183294522:A:G	183294522	G	0.759798	0.0167479	0.00141375	2.24537e-32	0.0167037	0.00141398	3.33448e-32	HEIGHT
4	4:185776340:T:C	185776340	C	0.718568	0.0117261	0.00134091	2.23248e-18	0.0116692	0.00134103	3.27139e-18	HEIGHT
5	5:320307:ACT:A	320307	A	0.0585319	0.0232327	0.00257859	2.06345e-19	0.0232831	0.00257883	1.73948e-19	HEIGHT
5	5:6711931:C:G	6711931	G	0.676209	-0.00977767	0.00129381	4.11621e-14	-0.00981824	0.0012939	3.24582e-14	HEIGHT
5	5:10761041:C:A	10761041	A	0.00256857	0.0778844	0.0119592	7.39057e-11	0.0780846	0.0119598	6.62421e-11	HEIGHT
5	5:12889461:T:C	12889461	C	6.70449e-06	-1.50109	0.233833	1.36726e-10	-1.5017	0.233844	1.34662e-10	HEIGHT
5	5:14956590:G:A	14956590	A	0.703849	0.0088934	0.00132491	1.91376e-11	0.00892908	0.00132498	1.59448e-11	HEIGHT
5	5:31531016:G:A	31531016	A	0.318654	0.0102416	0.0012986	3.10413e-15	0.00981799	0.00129879	4.05182e-14	HEIGHT
5	5:32714555:C:T	32714555	T	0.121907	-0.00176978	0.00185103	0.339019	-0.0191262	0.00208178	4.02422e-20	HEIGHT
5	5:32719705:G:A	32719705	A	0.351352	-0.0230407	0.00126847	9.92025e-74	-0.0263029	0.0013784	3.54661e-81	HEIGHT
5	5:32719790:T:G	32719790	G	0.0226861	0.0164235	0.00408897	5.90596e-05	0.031623	0.00421104	5.93322e-14	HEIGHT
5	5:32766360:A:G	32766360	G	0.25793	0.0223764	0.00138373	8.06797e-59	0.0371138	0.00157947	4.31911e-122	HEIGHT
5	5:32777239:G:C	32777239	C	0.196744	-0.0149241	0.00152441	1.24194e-22	0.0153707	0.00187305	2.28185e-16	HEIGHT
5	5:32784801:G:A	32784801	A	0.00246981	0.132673	0.0121966	1.46961e-27	0.138816	0.012262	1.03438e-29	HEIGHT
5	5:32786307:C:T	32786307	T	0.00144818	0.131703	0.0159359	1.40226e-16	0.152722	0.0160183	1.51069e-21	HEIGHT
5	5:32831833:T:C	32831833	C	0.596532	-0.0271122	0.00123372	4.88937e-107	-0.0363663	0.00150385	3.43024e-129	HEIGHT
5	5:32843751:G:T	32843751	T	0.0301395	0.00373416	0.00354126	0.291667	0.0360678	0.00401812	2.80076e-19	HEIGHT
5	5:33021216:T:C	33021216	C	0.00012962	0.393286	0.0531929	1.42927e-13	0.366536	0.05321	5.63956e-12	HEIGHT
5	5:33026084:T:G	33026084	G	0.415283	0.0170846	0.00122843	5.69025e-44	0.0101365	0.00126667	1.21961e-15	HEIGHT
5	5:33271878:C:A	33271878	A	0.899893	0.026441	0.00201992	3.75003e-39	0.020255	0.00204644	4.262e-23	HEIGHT
5	5:36160566:G:A	36160566	A	0.786665	0.0121328	0.00147663	2.09446e-16	0.0125975	0.00147685	1.46377e-17	HEIGHT
5	5:36807087:A:G	36807087	G	0.447549	-0.0172268	0.00121889	2.37164e-45	-0.0172074	0.00121925	3.15439e-45	HEIGHT
5	5:39424526:A:C	39424526	C	0.660963	0.0165279	0.00129392	2.3052e-37	0.0165996	0.00129453	1.22057e-37	HEIGHT
5	5:42582425:C:T	42582425	T	0.252367	-0.0129345	0.00139265	1.57675e-20	-0.0129499	0.00144427	3.0633e-19	HEIGHT
5	5:42687527:T:C	42687527	C	0.107431	0.0286113	0.00195748	2.20787e-48	0.0212188	0.00202369	1.01025e-25	HEIGHT
5	5:42740759:T:A	42740759	A	0.494294	-0.0164746	0.00133234	4.03397e-35	-0.0166285	0.00138068	2.09217e-33	HEIGHT
5	5:51123031:T:C	51123031	C	0.656345	-0.00982771	0.00127394	1.21532e-14	-0.00940425	0.001275	1.63297e-13	HEIGHT
5	5:53090485:G:A	53090485	A	0.0127956	0.034851	0.00538706	9.83984e-11	0.0346176	0.00539235	1.36484e-10	HEIGHT
5	5:53470910:C:A	53470910	A	0.209193	-0.0109437	0.00148965	2.03478e-13	-0.0101208	0.00149108	1.14028e-11	HEIGHT
5	5:55067783:GTGGATGGA:G	55067783	G	0.340957	0.0157723	0.00128077	7.54942e-35	0.00969882	0.00134669	5.93478e-13	HEIGHT
5	5:55534567:C:A	55534567	A	0.00145937	-0.0808452	0.015865	3.47233e-07	-0.101463	0.0158989	1.75059e-10	HEIGHT
5	5:55662897:CT:C	55662897	C	0.66956	-0.0238882	0.00129244	2.82871e-76	-0.0212583	0.00135957	4.14066e-55	HEIGHT
5	5:56849355:A:T	56849355	T	0.678645	0.014523	0.00138277	8.38274e-26	0.0144425	0.00138311	1.59406e-25	HEIGHT
5	5:59174318:T:TA	59174318	TA	0.686703	-0.00934325	0.0013046	7.96398e-13	-0.0092719	0.0013048	1.19444e-12	HEIGHT
5	5:65085606:A:G	65085606	G	0.661825	0.0122415	0.00127884	1.04506e-21	0.00932631	0.00129725	6.51385e-13	HEIGHT
5	5:65465489:C:T	65465489	T	0.558482	0.00772049	0.00121984	2.46594e-10	0.0121934	0.00134233	1.04928e-19	HEIGHT
5	5:65470971:G:A	65470971	A	0.0025913	-0.118707	0.0119116	2.1543e-23	-0.111994	0.0119456	6.8987e-21	HEIGHT
5	5:65474796:C:CA	65474796	CA	0.345722	-0.0111101	0.00128496	5.32142e-18	-0.0161485	0.0013989	7.93598e-31	HEIGHT
5	5:65481232:A:AC	65481232	AC	0.00311768	0.084781	0.0108775	6.48372e-15	0.0834313	0.0108959	1.9019e-14	HEIGHT
5	5:67813309:G:GAT	67813309	GAT	0.0356697	0.03388	0.00326614	3.28682e-25	0.0345849	0.00328021	5.44482e-26	HEIGHT
5	5:67896847:C:A	67896847	A	0.186186	0.0105548	0.00156019	1.33242e-11	0.0131332	0.00157121	6.34179e-17	HEIGHT
5	5:68026376:G:T	68026376	T	0.0961916	0.0182422	0.00205366	6.52127e-19	0.0198902	0.00206209	5.12867e-22	HEIGHT
5	5:68303828:T:G	68303828	G	0.532327	-0.0123668	0.00121519	2.51587e-24	-0.0123071	0.00121708	4.88694e-24	HEIGHT
5	5:72767192:TA:T	72767192	T	0.17964	-0.0131358	0.00157698	8.10346e-17	-0.0105004	0.00159242	4.28249e-11	HEIGHT
5	5:72848178:C:T	72848178	T	0.918467	-0.0275165	0.00221111	1.4953e-35	-0.0256651	0.00223291	1.41427e-30	HEIGHT
5	5:78211132:C:T	78211132	T	0.23365	-0.0173748	0.00142824	4.76381e-34	-0.0175122	0.00142855	1.50966e-34	HEIGHT
5	5:79028529:A:G	79028529	G	0.282966	0.00835636	0.00134315	4.92536e-10	0.00886151	0.00134449	4.36872e-11	HEIGHT
5	5:79685727:G:T	79685727	T	0.175269	0.0121015	0.00159396	3.14768e-14	0.0128066	0.00159575	1.0116e-15	HEIGHT
5	5:80615024:G:A	80615024	A	0.668686	-0.00804097	0.0012866	4.11025e-10	-0.00815801	0.00128679	2.30051e-10	HEIGHT
5	5:84305840:T:C	84305840	C	5.58717e-06	-1.64778	0.256178	1.25796e-10	-1.674	0.256196	6.40065e-11	HEIGHT
5	5:89058858:T:C	89058858	C	0.468698	-0.0192959	0.0012135	6.23314e-57	-0.018373	0.00122159	4.00133e-51	HEIGHT
5	5:89538867:A:G	89538867	G	0.382508	-0.0114843	0.00124612	3.08256e-20	-0.0093068	0.00125422	1.16775e-13	HEIGHT
5	5:91115947:A:AAAC	91115947	AAAC	0.638633	-0.0107378	0.00126083	1.64514e-17	-0.0106488	0.00126098	3.0433e-17	HEIGHT
5	5:96400855:A:T	96400855	T	0.270735	0.0121153	0.00136906	8.80254e-19	0.0120563	0.0013692	1.30465e-18	HEIGHT
5	5:98490936:G:T	98490936	T	0.0139064	-0.0340906	0.00517516	4.4774e-11	-0.0344043	0.0051757	2.98564e-11	HEIGHT
5	5:103003035:C:G	103003035	G	0.00953729	-0.0449448	0.00623939	5.87309e-13	-0.0450652	0.00624159	5.19317e-13	HEIGHT
5	5:103011162:C:G	103011162	G	0.0528739	-0.0229155	0.00271013	2.77898e-17	-0.0232406	0.00271115	1.01517e-17	HEIGHT
5	5:108749454:T:G	108749454	G	0.538803	0.011465	0.00121576	4.08858e-21	0.0124736	0.00133007	6.71564e-21	HEIGHT
5	5:108778039:G:T	108778039	T	0.083444	0.0297387	0.00218701	4.12208e-42	0.0211893	0.00231224	5.00295e-20	HEIGHT
5	5:108811852:G:A	108811852	A	0.0759522	-0.0225797	0.00228831	5.76317e-23	-0.0271924	0.00240456	1.18849e-29	HEIGHT
5	5:108835708:G:T	108835708	T	0.00865541	-0.0400342	0.0066836	2.0995e-09	-0.0466753	0.00672488	3.90178e-12	HEIGHT
5	5:112834260:TA:T	112834260	T	0.496224	-0.0118073	0.00120878	1.54551e-22	-0.0119148	0.001209	6.51531e-23	HEIGHT
5	5:115704773:T:C	115704773	C	0.282727	0.0190195	0.00136922	7.20713e-44	0.0191522	0.00136962	1.96269e-44	HEIGHT
5	5:120531492:G:A	120531492	A	0.180972	-0.0107115	0.00157301	9.79003e-12	-0.01055	0.00157315	1.99696e-11	HEIGHT
5	5:121943558:C:A	121943558	A	0.526117	-0.00939	0.00121321	9.95751e-15	-0.00937784	0.00121336	1.08562e-14	HEIGHT
5	5:123363504:C:CTA	123363504	CTA	0.462713	-0.0164141	0.00121523	1.42217e-41	-0.0162334	0.0012155	1.10264e-40	HEIGHT
5	5:124654577:T:C	124654577	C	0.344176	0.0119853	0.00127483	5.37964e-21	0.0121157	0.00127503	2.05279e-21	HEIGHT
5	5:128207930:C:A	128207930	A	0.515187	-0.011518	0.00121132	1.9318e-21	-0.0090421	0.00121781	1.1287e-13	HEIGHT
5	5:128332993:G:T	128332993	T	0.00660506	0.102203	0.00747613	1.52187e-42	0.0994909	0.00750851	4.48714e-40	HEIGHT
5	5:128567072:T:A	128567072	A	0.164173	0.0135016	0.00163254	1.33619e-16	0.0143172	0.00163924	2.458e-18	HEIGHT
5	5:129723804:A:G	129723804	G	0.923087	-0.0299246	0.0022732	1.41237e-39	-0.0351877	0.00228495	1.64267e-53	HEIGHT
5	5:132287665:A:G	132287665	G	0.467299	0.0240332	0.0012142	3.3906e-87	0.0267038	0.00123857	4.24464e-103	HEIGHT
5	5:132389258:T:C	132389258	C	0.837084	-0.0068524	0.00163958	2.92327e-05	-0.0143684	0.00166712	6.77411e-18	HEIGHT
5	5:134522415:TTG:T	134522415	T	0.47852	0.0111655	0.00121185	3.15369e-20	0.0102129	0.00121298	3.77379e-17	HEIGHT
5	5:135036995:T:C	135036995	C	0.250949	-0.0252263	0.00139657	6.22953e-73	-0.024259	0.00139825	1.9879e-67	HEIGHT
5	5:135952943:A:G	135952943	G	0.0466115	-0.0195952	0.00287175	8.88889e-12	-0.0191706	0.00287211	2.47697e-11	HEIGHT
5	5:138197499:T:A	138197499	A	0.799541	-0.0110531	0.00151685	3.17221e-13	-0.011843	0.00151866	6.27356e-15	HEIGHT
5	5:139660244:G:C	139660244	C	0.0607663	0.0275541	0.00253656	1.73384e-27	0.0240417	0.00256144	6.232e-21	HEIGHT
5	5:139715888:A:G	139715888	G	0.712967	-0.0130494	0.00133873	1.88887e-22	-0.0114524	0.00135271	2.53356e-17	HEIGHT
5	5:141174900:G:T	141174900	T	0.22087	0.0106828	0.0014584	2.38874e-13	0.0106484	0.00145933	2.94769e-13	HEIGHT
5	5:142397874:G:T	142397874	T	0.582864	0.00821499	0.00122734	2.1815e-11	0.00802051	0.00122766	6.43842e-11	HEIGHT
5	5:143397119:T:C	143397119	C	0.459894	-0.0114911	0.0012143	2.9881e-21	-0.0110694	0.0012151	8.24801e-20	HEIGHT
5	5:143764992:A:T	143764992	T	0.433885	0.0101731	0.00125331	4.77903e-16	0.00971462	0.00125408	9.45228e-15	HEIGHT
5	5:149919245:G:T	149919245	T	0.151838	0.0135828	0.00168683	8.12765e-16	0.0136789	0.001687	5.12694e-16	HEIGHT
5	5:157324836:G:A	157324836	A	0.213012	-0.0122649	0.00147763	1.03773e-16	-0.0121558	0.00147791	1.95188e-16	HEIGHT
5	5:158164681:G:A	158164681	A	5.58708e-06	-1.73916	0.256154	1.12515e-11	-1.73125	0.25617	1.3972e-11	HEIGHT
5	5:158983170:C:T	158983170	T	0.386578	-0.0101609	0.00124464	3.24845e-16	-0.0099763	0.00124485	1.10966e-15	HEIGHT
5	5:160168887:G:C	160168887	C	0.701304	-0.00854283	0.00132449	1.11923e-10	-0.00864338	0.00132459	6.78469e-11	HEIGHT
5	5:168829450:T:C	168829450	C	0.207359	-0.0266257	0.00149129	2.68384e-71	-0.0263485	0.00149189	8.35929e-70	HEIGHT
5	5:171419536:G:A	171419536	A	0.0033694	0.0859904	0.0104345	1.7082e-16	0.0768511	0.010443	1.8511e-13	HEIGHT
5	5:171437017:G:T	171437017	T	0.201255	-0.0240747	0.0015088	2.58007e-57	-0.0229966	0.00152457	2.06488e-51	HEIGHT
5	5:171450473:AC:A	171450473	A	0.0017924	-0.0892739	0.0143105	4.42212e-10	-0.093161	0.0143196	7.7258e-11	HEIGHT
5	5:171451243:G:A	171451243	A	0.0528069	0.02264	0.0027097	6.53394e-17	0.0213767	0.00274871	7.42538e-15	HEIGHT
5	5:171573768:C:T	171573768	T	0.0508134	-0.0132452	0.00275947	1.58739e-06	-0.0182294	0.00280649	8.27819e-11	HEIGHT
5	5:171592090:A:G	171592090	G	0.651539	0.0148763	0.00126975	1.05628e-31	0.019487	0.00129761	5.62706e-51	HEIGHT
5	5:171762567:A:G	171762567	G	0.323262	0.0199013	0.00129418	2.31594e-53	0.0239092	0.00133296	6.06991e-72	HEIGHT
5	5:171772459:AC:A	171772459	A	0.171139	0.010142	0.0016068	2.75587e-10	0.0153344	0.00165597	2.04304e-20	HEIGHT
5	5:171857638:G:GC	171857638	GC	0.624312	0.0299834	0.00125103	6.14876e-127	0.0302484	0.00125309	9.7148e-129	HEIGHT
5	5:172767279:G:C	172767279	C	0.0514209	0.0212698	0.00282833	5.4664e-14	0.0205399	0.0028294	3.88712e-13	HEIGHT
5	5:173106732:CTATTT:C	173106732	C	0.582032	-0.010542	0.00122472	7.45529e-18	-0.0104605	0.00122523	1.37064e-17	HEIGHT
5	5:173326552:T:G	173326552	G	0.116609	0.0257256	0.00188679	2.49403e-42	0.0233614	0.00190555	1.49086e-34	HEIGHT
5	5:173326637:TG:T	173326637	T	0.0175432	-0.0458044	0.00461322	3.11539e-23	-0.0400983	0.00462768	4.51965e-18	HEIGHT
5	5:173328063:C:A	173328063	A	0.00141577	0.233093	0.0160904	1.47545e-47	0.233086	0.0161018	1.72419e-47	HEIGHT
5	5:173358034:A:G	173358034	G	0.248803	0.0119815	0.00140207	1.27893e-17	0.00943997	0.00141685	2.68977e-11	HEIGHT
5	5:173412286:C:T	173412286	T	0.47194	0.00905925	0.00121329	8.22425e-14	0.0098184	0.00122311	9.954e-16	HEIGHT
5	5:173498712:G:A	173498712	A	0.0263917	-0.0387244	0.003779	1.21744e-24	-0.0302426	0.00387936	6.40179e-15	HEIGHT
5	5:173564749:TG:T	173564749	T	0.347182	-0.0181686	0.00127214	2.83682e-46	-0.0186939	0.00133573	1.66615e-44	HEIGHT
5	5:173574514:T:C	173574514	C	0.280183	-0.00404345	0.00134775	0.00269848	-0.00974923	0.00138855	2.20037e-12	HEIGHT
5	5:176458639:C:T	176458639	T	0.562592	-0.00839056	0.00132838	2.67752e-10	-0.00943227	0.00132894	1.26966e-12	HEIGHT
5	5:177082192:C:T	177082192	T	0.681476	0.0402378	0.00129886	1.02386e-210	0.0326861	0.0013712	1.36002e-125	HEIGHT
5	5:177104333:G:GTTT	177104333	GTTT	0.0277011	-0.0541521	0.00369209	1.0479e-48	-0.0384525	0.00374815	1.07762e-24	HEIGHT
5	5:177136329:T:TA	177136329	TA	0.0449297	0.0368529	0.00292609	2.26136e-36	0.0234085	0.00297054	3.26787e-15	HEIGHT
5	5:177308611:A:G	177308611	G	0.261018	0.032434	0.00138143	6.75368e-122	0.0198818	0.00146616	6.87046e-42	HEIGHT
5	5:177553903:G:A	177553903	A	0.293029	0.0102616	0.00132766	1.0832e-14	0.0147775	0.00133487	1.74719e-28	HEIGHT
5	5:179124298:T:G	179124298	G	0.584478	-0.0141149	0.00122951	1.66085e-30	-0.01398	0.00122982	6.07137e-30	HEIGHT
5	5:179271323:G:A	179271323	A	0.275899	-0.0103756	0.0013556	1.95004e-14	-0.0105942	0.00135624	5.65435e-15	HEIGHT
5	5:180084043:G:A	180084043	A	0.675101	0.00924768	0.00129241	8.34436e-13	0.00861221	0.00129288	2.7152e-11	HEIGHT
5	5:180300308:A:G	180300308	G	0.607983	0.0177151	0.0012415	3.40902e-46	0.0176282	0.00124215	1.032e-45	HEIGHT
5	5:181218350:G:C	181218350	C	0.174655	-0.0116108	0.0015957	3.43087e-13	-0.0121572	0.00159885	2.87768e-14	HEIGHT
5	5:181234980:T:C	181234980	C	0.0465744	-0.0176446	0.00287353	8.23182e-10	-0.0193689	0.00287914	1.72793e-11	HEIGHT
6	6:1623392:G:C	1623392	C	0.136236	0.0147395	0.00177757	1.11418e-16	0.0137899	0.00178019	9.46364e-15	HEIGHT
6	6:1771984:G:GTGTAA	1771984	GTGTAA	0.28219	-0.0109148	0.00135686	8.68384e-16	-0.0106255	0.00135882	5.29499e-15	HEIGHT
6	6:2071427:T:C	2071427	C	0.340339	-0.0132644	0.00128697	6.57266e-25	-0.0136893	0.0012891	2.42362e-26	HEIGHT
6	6:2316307:C:CT	2316307	CT	0.0142	-0.0314973	0.00516724	1.09045e-09	-0.0347105	0.00517559	1.99255e-11	HEIGHT
6	6:6771219:T:A	6771219	A	0.287378	-0.00925551	0.00134758	6.49964e-12	-0.0105055	0.00135062	7.35308e-15	HEIGHT
6	6:6886064:A:G	6886064	G	0.879187	0.0230976	0.00186986	4.71724e-35	0.0219739	0.00187688	1.16443e-31	HEIGHT
6	6:7231610:G:A	7231610	A	0.117192	-0.0332625	0.00189688	7.69419e-69	-0.0334595	0.00190188	2.79535e-69	HEIGHT
6	6:7727038:G:A	7727038	A	0.468882	0.0304248	0.00122191	7.55632e-137	0.0348802	0.00123956	3.24785e-174	HEIGHT
6	6:7730520:C:T	7730520	T	0.00809014	0.0507365	0.00680497	8.93237e-14	0.0501233	0.00690122	3.78699e-13	HEIGHT
6	6:7799740:T:TA	7799740	TA	0.221935	0.0122472	0.00146745	7.06699e-17	0.0106011	0.00151625	2.71679e-12	HEIGHT
6	6:7807189:T:C	7807189	C	0.505206	-0.0143073	0.00122148	1.09231e-31	-0.0167066	0.00125719	2.6853e-40	HEIGHT
6	6:7870360:G:T	7870360	T	0.11053	-0.0140165	0.00194577	5.8654e-13	-0.0148811	0.00194985	2.31274e-14	HEIGHT
6	6:7880237:C:T	7880237	T	0.000188843	0.331119	0.044374	8.52158e-14	0.334058	0.0443778	5.16826e-14	HEIGHT
6	6:18524143:T:C	18524143	C	0.328058	0.0088575	0.00129729	8.629e-12	0.00890303	0.00129736	6.76977e-12	HEIGHT
6	6:19839184:C:T	19839184	T	0.0516707	0.0852723	0.00275615	3.58115e-210	0.0853268	0.00275913	5.47317e-210	HEIGHT
6	6:22071387:G:GCA	22071387	GCA	0.612747	0.0104645	0.00125121	6.08824e-17	0.0106021	0.00125133	2.39898e-17	HEIGHT
6	6:25947166:T:TA	25947166	TA	0.123544	-0.00665323	0.00188404	0.000413423	-0.0286943	0.00195406	8.11074e-49	HEIGHT
6	6:26183874:G:A	26183874	A	0.259214	-0.0430021	0.00139232	1.88697e-209	-0.0425251	0.00143022	2.85711e-194	HEIGHT
6	6:28940835:A:G	28940835	G	0.396222	-0.0196727	0.00124698	4.53151e-56	-0.0126446	0.00127626	3.86041e-23	HEIGHT
6	6:31336573:A:G	31336573	G	0.0161554	0.0367763	0.00484219	3.07858e-14	0.0392737	0.00489638	1.04918e-15	HEIGHT
6	6:31572779:T:C	31572779	C	0.253499	-0.0262594	0.00140283	3.47409e-78	-0.0143171	0.00147167	2.28012e-22	HEIGHT
6	6:31735807:CCA:C	31735807	C	0.0393338	-0.0210454	0.00323394	7.63276e-11	-0.0263533	0.00326818	7.40859e-16	HEIGHT
6	6:31737424:CA:C	31737424	C	0.626443	-0.031138	0.00126243	2.53265e-134	-0.0260659	0.00141545	9.91493e-76	HEIGHT
6	6:32165576:C:CA	32165576	CA	0.21942	-0.024686	0.00147745	1.13624e-62	-0.0132663	0.00156635	2.46254e-17	HEIGHT
6	6:33185751:C:T	33185751	T	0.31234	0.0133593	0.00131746	3.66371e-24	0.0136038	0.00132389	9.07385e-25	HEIGHT
6	6:33644662:GT:G	33644662	G	0.369565	-0.016861	0.00128749	3.46963e-39	-0.0128423	0.00138004	1.33055e-20	HEIGHT
6	6:33807669:A:G	33807669	G	0.796831	0.0148121	0.00151547	1.45686e-22	0.0122549	0.00163154	5.85769e-14	HEIGHT
6	6:34208015:AG:A	34208015	A	0.00324947	0.170362	0.0107208	7.33947e-57	0.168187	0.0107401	2.84857e-55	HEIGHT
6	6:34236873:C:G	34236873	G	0.000475809	0.170334	0.0280049	1.18476e-09	0.180475	0.0280117	1.17247e-10	HEIGHT
6	6:34237012:TAATTA:T	34237012	T	0.00124486	0.181091	0.0172759	1.04189e-25	0.183148	0.0172898	3.21661e-26	HEIGHT
6	6:34237077:C:T	34237077	T	0.00240926	0.142459	0.0124745	3.3217e-30	0.156103	0.0124948	8.11019e-36	HEIGHT
6	6:34237337:C:CGCG	34237337	CGCG	0.00121341	0.109489	0.0177071	6.27598e-10	0.11909	0.0177149	1.78503e-11	HEIGHT
6	6:34237476:C:CGCGGCGCGGGGGCGGGCGGCGGGGCCCG	34237476	CGCGGCGCGGGGGCGGGCGGCGGGGCCCG	0.00033132	-0.241435	0.0338831	1.03682e-12	-0.238975	0.0339012	1.80006e-12	HEIGHT
6	6:34237634:C:CGGAGCCCGGA	34237634	CGGAGCCCGGA	0.00185962	0.170956	0.0143804	1.36434e-32	0.103427	0.0145069	1.00738e-12	HEIGHT
6	6:34237688:G:GGAGCCC	34237688	GGAGCCC	0.893414	-0.0630442	0.00197925	1.21273e-222	-0.0617296	0.00201732	1.22814e-205	HEIGHT
6	6:34237688:G:GGAGCCCGAGCCC	34237688	GGAGCCCGAGCCC	0.00157601	-0.081061	0.0153964	1.40241e-07	-0.131101	0.0155134	2.89241e-17	HEIGHT
6	6:34237902:G:A	34237902	A	0.000415752	0.376967	0.0299178	2.10901e-36	0.380531	0.0299334	5.03364e-37	HEIGHT
6	6:34238046:A:G	34238046	G	0.013303	0.0924704	0.00533014	2.02154e-67	0.102941	0.0053533	2.10185e-82	HEIGHT
6	6:34656128:C:T	34656128	T	0.136195	0.0457571	0.00178034	1.12964e-145	0.0534593	0.00203421	3.24091e-152	HEIGHT
6	6:34713049:A:AAAAAC	34713049	AAAAAC	0.0189052	-0.0816838	0.00448457	3.96665e-74	-0.057623	0.00461311	8.34567e-36	HEIGHT
6	6:34713049:AAAAAC:A	34713049	A	0.578599	0.0055824	0.00124822	7.73869e-06	0.0165366	0.001441	1.7454e-30	HEIGHT
6	6:36183835:A:T	36183835	T	0.643518	-0.0130367	0.00127426	1.44321e-24	-0.00879684	0.00128346	7.18212e-12	HEIGHT
6	6:36680498:C:CAG	36680498	CAG	0.391079	0.00717905	0.0012542	1.0404e-08	0.00832885	0.00125559	3.27986e-11	HEIGHT
6	6:39220110:G:A	39220110	A	0.701677	0.0102353	0.00133504	1.76531e-14	0.00978052	0.00133601	2.46713e-13	HEIGHT
6	6:39399216:A:G	39399216	G	0.00672796	-0.0481586	0.00745209	1.03036e-10	-0.0500225	0.00745665	1.96717e-11	HEIGHT
6	6:41503651:T:A	41503651	A	0.0467248	0.0365216	0.00288719	1.12544e-36	0.0333609	0.00288951	7.77649e-31	HEIGHT
6	6:41936060:C:A	41936060	A	0.0137186	-0.0769611	0.00524471	9.454e-49	-0.0743894	0.0052501	1.42233e-45	HEIGHT
6	6:41941783:CCG:C	41941783	C	0.913152	-0.0418614	0.00216559	2.98955e-83	-0.0400546	0.00216922	3.94898e-76	HEIGHT
6	6:43010588:G:A	43010588	A	0.1342	-0.0162996	0.00178945	8.33592e-20	-0.0157889	0.0017917	1.22656e-18	HEIGHT
6	6:43310403:GA:G	43310403	G	0.583601	0.00911844	0.00123574	1.59566e-13	0.00815105	0.00124213	5.30349e-11	HEIGHT
6	6:43339661:G:A	43339661	A	0.0128172	0.0423926	0.00541727	5.05826e-15	0.037562	0.00544581	5.29559e-12	HEIGHT
6	6:45129766:A:T	45129766	T	0.741651	0.0188756	0.00139356	8.49551e-42	0.0201403	0.00140384	1.11987e-46	HEIGHT
6	6:45313656:T:TAA	45313656	TAA	0.439301	-0.0073741	0.0012284	1.9369e-09	-0.00957633	0.0012373	9.96316e-15	HEIGHT
6	6:47568743:C:CAAATAAAT	47568743	CAAATAAAT	0.685701	0.0161893	0.00131452	7.4519e-35	0.0162913	0.00131486	2.95683e-35	HEIGHT
6	6:52527377:CA:C	52527377	C	0.712291	0.00921763	0.00136269	1.33965e-11	0.00919739	0.00136291	1.49554e-11	HEIGHT
6	6:53484603:T:A	53484603	A	0.292712	-0.0106454	0.00133918	1.87731e-15	-0.0108409	0.00133943	5.7887e-16	HEIGHT
6	6:55701430:CTT:C	55701430	C	0.705118	-0.00896846	0.00134498	2.59138e-11	-0.00915679	0.00134528	9.9946e-12	HEIGHT
6	6:57015641:CA:C	57015641	C	0.154661	-0.0112571	0.00168524	2.39236e-11	-0.0113957	0.00168562	1.37491e-11	HEIGHT
6	6:71481370:CT:C	71481370	C	0.34878	0.010266	0.00129012	1.75693e-15	0.010338	0.00129027	1.12597e-15	HEIGHT
6	6:75454873:C:A	75454873	A	0.102113	0.0312191	0.00201451	3.62803e-54	0.0380675	0.00208215	1.13409e-74	HEIGHT
6	6:75720339:T:G	75720339	G	0.373434	0.00942249	0.00126026	7.62563e-14	0.0153002	0.0013021	7.0247e-32	HEIGHT
6	6:80303754:A:G	80303754	G	0.0569106	0.0467226	0.00263326	1.94349e-70	0.0345693	0.00272288	6.2369e-37	HEIGHT
6	6:80359433:A:G	80359433	G	0.395342	-0.0204337	0.00124794	2.93557e-60	-0.0189484	0.00129524	1.82639e-48	HEIGHT
6	6:80603777:T:C	80603777	C	0.446206	0.0166538	0.00122956	8.53701e-42	0.0155763	0.00126476	7.46025e-35	HEIGHT
6	6:81047375:T:C	81047375	C	0.201302	-0.0235188	0.00152044	5.66838e-54	-0.0162383	0.00165727	1.14613e-22	HEIGHT
6	6:81204178:G:A	81204178	A	0.512175	-0.0216797	0.00122119	1.63593e-70	-0.0146098	0.00132981	4.44392e-28	HEIGHT
6	6:81747267:C:T	81747267	T	0.129359	0.0167001	0.00181766	4.01361e-20	0.0185242	0.00183025	4.4516e-24	HEIGHT
6	6:82981006:C:T	82981006	T	0.126897	0.0166169	0.00183667	1.4655e-19	0.0169178	0.00183775	3.39277e-20	HEIGHT
6	6:84717533:T:C	84717533	C	0.540006	-0.0121255	0.00130754	1.801e-20	-0.0126474	0.00130845	4.20665e-22	HEIGHT
6	6:99714064:A:T	99714064	T	0.348828	0.00857636	0.00127736	1.89193e-11	0.00869932	0.00127744	9.76416e-12	HEIGHT
6	6:104699909:G:A	104699909	A	0.0967343	0.00143026	0.0020643	0.488401	-0.0149769	0.00214832	3.13657e-12	HEIGHT
6	6:104929472:C:T	104929472	T	0.321073	0.0347637	0.00130496	2.35784e-156	0.0375082	0.00135916	1.22088e-167	HEIGHT
6	6:108662324:C:T	108662324	T	0.709937	0.0168936	0.00134363	2.96836e-36	0.0168324	0.00134394	5.47178e-36	HEIGHT
6	6:109440234:A:G	109440234	G	0.407891	-0.0183194	0.0012406	2.40672e-49	-0.0182049	0.00124092	9.96853e-49	HEIGHT
6	6:110876135:T:C	110876135	C	0.0196569	0.0293943	0.00439415	2.24062e-11	0.0289362	0.00439491	4.57863e-11	HEIGHT
6	6:113393674:T:C	113393674	C	0.787414	-0.0092372	0.0014882	5.40188e-10	-0.00964104	0.00148856	9.37076e-11	HEIGHT
6	6:116404476:C:T	116404476	T	0.296557	0.014923	0.00134005	8.36566e-29	0.0150105	0.00134154	4.6146e-29	HEIGHT
6	6:117158073:T:TGTTAGTCACTGAGGGCACAA	117158073	TGTTAGTCACTGAGGGCACAA	0.627966	0.019	0.00126191	3.12725e-51	0.0192417	0.0012625	1.89299e-52	HEIGHT
6	6:117630547:T:G	117630547	G	0.506183	0.0115947	0.00121922	1.90786e-21	0.0108914	0.00122023	4.43201e-19	HEIGHT
6	6:125746509:C:A	125746509	A	0.529785	0.0125721	0.00122276	8.51761e-25	0.00968604	0.00122767	3.02762e-15	HEIGHT
6	6:126530014:C:T	126530014	T	0.498886	0.0314868	0.00122039	8.72961e-147	0.0302934	0.00122613	9.0822e-135	HEIGHT
6	6:129502466:T:C	129502466	C	0.742536	0.015854	0.00139537	6.47504e-30	0.0148115	0.001397	2.90672e-26	HEIGHT
6	6:130020090:T:C	130020090	C	0.264504	-0.0310179	0.00138878	1.70299e-110	-0.0197245	0.00148416	2.64592e-40	HEIGHT
6	6:130053316:T:A	130053316	A	0.735608	-0.0351268	0.0013814	1.22381e-142	-0.0277935	0.0014752	3.51908e-79	HEIGHT
6	6:130828987:T:C	130828987	C	0.684933	-0.00955608	0.00131235	3.29749e-13	-0.0114835	0.00132068	3.46343e-18	HEIGHT
6	6:130996387:GC:G	130996387	G	0.385272	0.0193982	0.0012542	5.83133e-54	0.0191656	0.00126291	5.11251e-52	HEIGHT
6	6:132409233:C:G	132409233	G	0.567547	0.00882266	0.00123034	7.44997e-13	0.00840191	0.00123062	8.64771e-12	HEIGHT
6	6:133323585:C:CA	133323585	CA	0.530664	-0.011058	0.00122258	1.4993e-19	-0.0114994	0.00122284	5.25741e-21	HEIGHT
6	6:135907630:T:G	135907630	G	0.379931	0.00824994	0.0012558	5.04948e-11	0.00829755	0.00125592	3.92867e-11	HEIGHT
6	6:138996690:G:GC	138996690	GC	0.195837	-0.0111547	0.00153686	3.92534e-13	-0.0114284	0.00153728	1.05245e-13	HEIGHT
6	6:139746516:A:G	139746516	G	0.228468	-0.0131731	0.00145225	1.18123e-19	-0.0104545	0.00147025	1.15475e-12	HEIGHT
[truncated: 692 more rows]

## Sheet: Supplementary Data 2
Supplementary Data 2 Single variant associations (ST1) significant after adjusting for known GIANT loci; CHR: Chromosome, ID: variant ID, POS: variant position in hg38, EA: effect allele, REF: reference allele, EAF: effect allele frequency, N: number of individuals in regression, BETA-M: marginal effect size, SE-M: marginal standard error, P-M: marginal p-value, PHENOTYPE: phenotype name. P-value…
CHR	ID	POS	EA	REF	EAF	N	BETA-M	SE-M	P	PHENOTYPE
10	10:121549282:T:G	121549282	G	T	6.71566e-06	446717	14.5601	2.23238	6.92628e-11	BMI
11	11:89689376:C:T	89689376	T	C	1.11927e-05	446719	10.9863	1.61246	9.53235e-12	BMI
12	12:12857882:C:T	12857882	T	C	1.00736e-05	446712	11.1175	1.69841	5.91562e-11	BMI
1	1:234523317:G:A	234523317	A	G	0.000144388	446713	2.51874	0.395885	1.98751e-10	BMI
15	15:63011728:G:T	63011728	T	G	6.71562e-06	446720	15.2916	2.23543	7.8886e-12	BMI
16	16:25058911:C:T	25058911	T	C	1.00736e-05	446714	12.5406	1.72644	3.76097e-13	BMI
18	18:546275:A:G	546275	G	A	5.59635e-06	446720	16.7828	2.52382	2.93562e-11	BMI
18	18:60342646:C:T	60342646	T	C	0.685581	446694	-0.0962029	0.0104753	4.16198e-20	BMI
18	18:60353809:A:C	60353809	C	A	7.83496e-05	446716	4.06982	0.542979	6.6115e-14	BMI
18	18:60372169:C:T	60372169	T	C	6.26791e-05	446720	4.67628	0.610765	1.91161e-14	BMI
18	18:60388414:T:C	60388414	C	T	0.0200711	446712	-0.472582	0.0335729	5.31374e-45	BMI
3	3:56885846:T:G	56885846	G	T	5.59635e-06	446720	17.2592	2.5325	9.4189e-12	BMI
5	5:80012495:A:G	80012495	G	A	4.5891e-05	446711	4.63401	0.720266	1.24497e-10	BMI
8	8:10889991:G:A	10889991	A	G	0.0072764	446718	-0.383958	0.055516	4.63981e-12	BMI
8	8:15852007:T:C	15852007	C	T	7.16332e-05	446720	3.63454	0.568514	1.62607e-10	BMI
10	10:122489528:C:T	122489528	T	C	0.000440262	447461	-0.249724	0.0285001	1.9147e-18	HEIGHT
10	10:123253584:AT:A	123253584	A	AT	0.0702985	445664	-0.016753	0.00236678	1.45848e-12	HEIGHT
10	10:60436283:T:C	60436283	C	T	5.58708e-06	447461	-1.64199	0.252155	7.42506e-11	HEIGHT
1	1:103197000:A:G	103197000	G	A	0.00335784	447460	0.0713646	0.0104201	7.45075e-12	HEIGHT
11	11:1941470:C:T	1941470	T	C	0.153309	443739	0.0131214	0.00196273	2.30409e-11	HEIGHT
11	11:2138388:T:TG	2138388	TG	T	0.332053	435923	0.0115951	0.00174037	2.69339e-11	HEIGHT
11	11:2644314:CT:C	2644314	C	CT	5.58743e-06	447433	-1.7093	0.252103	1.20033e-11	HEIGHT
11	11:2792092:C:T	2792092	T	C	0.0202626	447450	-0.0929486	0.00555588	7.9561e-63	HEIGHT
11	11:2884966:ACCGCGACCGGAG:A	2884966	A	ACCGCGACCGGAG	0.276302	446492	0.0106585	0.00160842	3.43321e-11	HEIGHT
11	11:14644818:T:C	14644818	C	T	0.00238462	447031	0.10387	0.0124322	6.54787e-17	HEIGHT
1	1:1546524:G:A	1546524	A	G	5.58724e-06	447448	-1.69473	0.251486	1.59625e-11	HEIGHT
1	1:1648826:A:G	1648826	G	A	0.287098	447331	0.00856548	0.00132449	9.9977e-11	HEIGHT
11	11:65527849:AC:A	65527849	A	AC	0.000308416	447447	-0.235538	0.0340104	4.3461e-12	HEIGHT
11	11:65539133:C:T	65539133	T	C	0.000867128	447454	-0.188039	0.020304	2.02209e-20	HEIGHT
1	1:170784186:T:C	170784186	C	T	5.58708e-06	447461	-1.65121	0.251544	5.22757e-11	HEIGHT
12	12:101945581:G:A	101945581	A	G	0.0378343	447451	-0.0304622	0.00361465	3.53346e-17	HEIGHT
12	12:102401188:T:C	102401188	C	T	0.00224156	447457	-0.116921	0.0129581	1.83021e-19	HEIGHT
12	12:102557213:C:T	102557213	T	C	0.00802762	447455	-0.0672377	0.00989652	1.09018e-11	HEIGHT
1	1:212009966:TGAA:T	212009966	T	TGAA	0.00467641	447459	-0.0672372	0.00882215	2.50957e-14	HEIGHT
12	12:112472981:G:A	112472981	A	G	1.22916e-05	447460	-1.12583	0.169717	3.27642e-11	HEIGHT
12	12:27953832:T:G	27953832	G	T	0.00623747	447457	0.0909437	0.00833415	1.00809e-27	HEIGHT
1	1:235068757:AC:A	235068757	A	AC	6.70449e-06	447461	-1.49219	0.229688	8.21675e-11	HEIGHT
12	12:48221439:G:A	48221439	A	G	0.000107905	435570	-0.406416	0.0581317	2.72396e-12	HEIGHT
12	12:53058093:C:T	53058093	T	C	0.00207729	447458	-0.0858479	0.0132704	9.85598e-11	HEIGHT
12	12:56315128:ACCTCCACAGT:A	56315128	A	ACCTCCACAGT	8.38062e-05	447461	-0.476852	0.0650987	2.38781e-13	HEIGHT
12	12:65824354:G:C	65824354	C	G	0.00152089	438560	-0.118143	0.015522	2.71206e-14	HEIGHT
12	12:65853658:G:T	65853658	T	G	0.00153422	447460	0.117425	0.0152993	1.65196e-14	HEIGHT
1	1:31907205:G:A	31907205	A	G	0.00449135	447416	-0.0579701	0.00895467	9.56093e-11	HEIGHT
1	1:43945678:A:G	43945678	G	A	5.58709e-06	447460	-1.60255	0.252074	2.05083e-10	HEIGHT
14	14:21433224:T:C	21433224	C	T	0.00856613	447460	-0.0500694	0.00651199	1.48525e-14	HEIGHT
1	1:4892638:G:A	4892638	A	G	5.58708e-06	447461	-1.64581	0.251533	6.0256e-11	HEIGHT
15	15:100339186:CTAAAGGGAAGGACAGT:C	100339186	C	CTAAAGGGAAGGACAGT	0.00339478	447452	0.0750007	0.0105762	1.32678e-12	HEIGHT
15	15:101115818:ATT:A	101115818	A	ATT	0.35992	447405	-0.0111466	0.00154992	6.39735e-13	HEIGHT
15	15:41661033:C:A	41661033	A	C	0.00706441	447454	-0.0533257	0.00731063	3.00262e-13	HEIGHT
15	15:48411104:A:G	48411104	G	A	0.00320922	447461	-0.0757438	0.0107311	1.685e-12	HEIGHT
15	15:48580764:C:CATTTTAATT	48580764	CATTTTAATT	C	0.000197787	447450	-0.290547	0.0424293	7.50067e-12	HEIGHT
15	15:88681925:C:T	88681925	T	C	0.00323715	447461	-0.0907192	0.0105792	9.88781e-18	HEIGHT
15	15:88714503:G:C	88714503	C	G	0.122019	447414	-0.0150518	0.00229959	5.93198e-11	HEIGHT
15	15:88769874:GAGGCCCGGCTGTTTCGCA:G	88769874	G	GAGGCCCGGCTGTTTCGCA	0.00416908	447461	-0.0612477	0.00951539	1.22101e-10	HEIGHT
15	15:88867767:G:A	88867767	A	G	0.00202587	447461	-0.102225	0.0136545	7.06968e-14	HEIGHT
15	15:89106057:T:G	89106057	G	T	5.58718e-06	447453	-1.84104	0.251979	2.746e-13	HEIGHT
15	15:90741785:G:A	90741785	A	G	1.67612e-05	447461	-1.01579	0.145448	2.8721e-12	HEIGHT
15	15:98647372:G:A	98647372	A	G	0.581189	447387	-0.0294556	0.00434407	1.19647e-11	HEIGHT
15	15:98671906:T:C	98671906	C	T	0.000862647	447460	-0.138904	0.0203923	9.65162e-12	HEIGHT
15	15:98852605:C:G	98852605	G	C	0.171066	447426	-0.0120038	0.00183302	5.80631e-11	HEIGHT
16	16:1522593:C:T	1522593	T	C	0.0489322	447435	0.0185621	0.00279427	3.07539e-11	HEIGHT
16	16:1778029:G:A	1778029	A	G	0.00665868	447461	-0.0615972	0.00739143	7.84332e-17	HEIGHT
16	16:2115957:GCCCACCACCCACCA:G	2115957	G	GCCCACCACCCACCA	0.00364676	443681	-0.0790445	0.0100258	3.16738e-15	HEIGHT
16	16:2313292:C:T	2313292	T	C	0.000180045	447110	-0.297178	0.0446409	2.79319e-11	HEIGHT
16	16:27972121:C:A	27972121	A	C	6.70449e-06	447461	-1.59867	0.230285	3.86278e-12	HEIGHT
16	16:78028160:G:C	78028160	C	G	0.00169401	447460	0.131875	0.0145749	1.45479e-19	HEIGHT
16	16:79250792:G:A	79250792	A	G	5.58713e-06	447457	-1.59261	0.252249	2.72515e-10	HEIGHT
16	16:84887508:C:T	84887508	T	C	0.00103137	447461	-0.134131	0.0186217	5.89251e-13	HEIGHT
16	16:88715642:G:A	88715642	A	G	0.00995593	447422	-0.0499212	0.00615316	4.93515e-16	HEIGHT
16	16:88715700:G:A	88715700	A	G	0.000426885	447427	-0.189963	0.0288948	4.88765e-11	HEIGHT
17	17:42387436:T:C	42387436	C	T	6.70449e-06	447461	-1.67728	0.230198	3.18713e-13	HEIGHT
17	17:54294735:G:T	54294735	T	G	5.58708e-06	447461	-1.69268	0.252207	1.92664e-11	HEIGHT
17	17:7017939:C:CT	7017939	CT	C	0.000137442	447461	0.410151	0.0507676	6.53131e-16	HEIGHT
17	17:63918839:T:A	63918839	A	T	0.104229	447342	0.0242354	0.0027395	9.01779e-19	HEIGHT
17	17:63918913:T:C	63918913	C	T	0.11883	447342	-0.0461934	0.00227751	1.83823e-91	HEIGHT
17	17:63918961:A:G	63918961	G	A	0.000344167	447457	-0.313909	0.0321585	1.65006e-22	HEIGHT
17	17:63927378:G:GTAAA	63927378	GTAAA	G	0.548715	447140	0.0346519	0.00258917	7.56136e-41	HEIGHT
17	17:64593460:T:C	64593460	C	T	0.0265392	447452	-0.0263611	0.00388572	1.16815e-11	HEIGHT
17	17:7484411:C:A	7484411	A	C	0.00547474	447327	-0.0876266	0.00972485	2.04975e-19	HEIGHT
17	17:7668434:T:G	7668434	G	T	0.0121078	447437	0.0433114	0.00591254	2.38287e-13	HEIGHT
1	1:92960610:G:A	92960610	A	G	0.0414187	446067	0.0250822	0.00354024	1.39155e-12	HEIGHT
19	19:35738240:CGCGGGGACAGA:C	35738240	C	CGCGGGGACAGA	0.00738392	447459	-0.0565684	0.00718473	3.45064e-15	HEIGHT
19	19:50725114:C:CG	50725114	CG	C	0.00477276	447435	-0.0610003	0.00870773	2.4649e-12	HEIGHT
19	19:8585540:T:TGCGCTGTCGTCCAGCGCCTTCTCCTCCGCGGCAGAGACG	8585540	TGCGCTGTCGTCCAGCGCCTTCTCCTCCGCGGCAGAGACG	T	5.69886e-05	447458	-0.675849	0.0790357	1.21843e-17	HEIGHT
19	19:8605262:C:T	8605262	T	C	0.0372536	447460	-0.095798	0.0037165	1.6293e-146	HEIGHT
19	19:8610706:G:C	8610706	C	G	0.00606014	446772	-0.0569624	0.0078627	4.33611e-13	HEIGHT
19	19:10154368:G:A	10154368	A	G	0.00364166	447461	-0.0818471	0.009969	2.20902e-16	HEIGHT
19	19:10210073:G:A	10210073	A	G	0.151473	447370	-0.0140896	0.00222009	2.20404e-10	HEIGHT
19	19:10886785:C:T	10886785	T	C	0.0045021	447458	-0.0717986	0.00897184	1.21759e-15	HEIGHT
20	20:37256865:CAAAG:C	37256865	C	CAAAG	8.6041e-05	447461	-0.479835	0.0643341	8.75185e-14	HEIGHT
20	20:37261871:G:A	37261871	A	G	0.00300138	447461	-0.194984	0.0110527	1.18741e-69	HEIGHT
2	2:202080385:G:A	202080385	A	G	5.58708e-06	447461	-1.76724	0.251673	2.18776e-12	HEIGHT
2	2:219057383:C:T	219057383	T	C	0.00138895	447461	-0.123888	0.0161131	1.48696e-14	HEIGHT
2	2:219060718:G:T	219060718	T	G	0.017968	447435	-0.0513621	0.00519824	5.04894e-23	HEIGHT
2	2:224473975:ATACAG:A	224473975	A	ATACAG	0.00468536	447458	0.110367	0.00902486	2.1692e-34	HEIGHT
2	2:226503350:C:T	226503350	T	C	0.0174565	447456	-0.0662739	0.00482332	5.82237e-43	HEIGHT
2	2:226796947:G:GC	226796947	GC	G	4.80498e-05	447452	-0.671215	0.0858013	5.16179e-15	HEIGHT
22	22:27065894:C:T	27065894	T	C	5.58708e-06	447461	-1.65761	0.252442	5.15822e-11	HEIGHT
22	22:27658325:A:G	27658325	G	A	0.476115	447412	-0.0083079	0.00123386	1.65882e-11	HEIGHT
22	22:46088025:C:T	46088025	T	C	0.0071079	447460	0.0581489	0.00722791	8.62184e-16	HEIGHT
2	2:37733470:A:T	37733470	T	A	0.0893671	447424	0.027491	0.00391033	2.05968e-12	HEIGHT
2	2:38564903:T:C	38564903	C	T	0.00554752	447227	-0.063494	0.0082471	1.37183e-14	HEIGHT
2	2:90180447:C:T	90180447	T	C	5.59269e-06	447012	-1.56779	0.212656	1.67533e-13	HEIGHT
3	3:120331309:G:A	120331309	A	G	0.000157556	447461	0.379123	0.0474509	1.35176e-15	HEIGHT
3	3:141402294:C:T	141402294	T	C	0.00885903	447453	-0.0542589	0.00653614	1.0292e-16	HEIGHT
3	3:148715376:C:G	148715376	G	C	5.58722e-06	447450	-1.69547	0.251717	1.6323e-11	HEIGHT
3	3:148996462:G:C	148996462	C	G	0.00261476	447460	-0.0816304	0.0116874	2.85957e-12	HEIGHT
3	3:170113480:T:C	170113480	C	T	0.00702186	447460	0.0583453	0.00723577	7.41652e-16	HEIGHT
3	3:172329051:G:T	172329051	T	G	0.0104805	447307	0.0414701	0.00590856	2.24027e-12	HEIGHT
3	3:172447623:AT:A	172447623	A	AT	0.000169848	447460	-0.30238	0.0457107	3.71364e-11	HEIGHT
3	3:185824941:A:G	185824941	G	A	1.45552e-05	446576	-1.01907	0.156151	6.74839e-11	HEIGHT
3	3:188609231:C:T	188609231	T	C	0.0032137	447459	0.0840646	0.0106206	2.46718e-15	HEIGHT
3	3:189097132:T:C	189097132	C	T	0.00490099	447461	-0.0841708	0.0085406	6.4983e-23	HEIGHT
4	4:103859633:A:AATGTGT	103859633	AATGTGT	A	0.008822	447461	0.0597289	0.00768731	7.8614e-15	HEIGHT
4	4:108560745:C:T	108560745	T	C	0.00628661	447459	-0.0596784	0.00758291	3.54324e-15	HEIGHT
4	4:144647446:G:T	144647446	T	G	0.00404397	447456	0.0948684	0.00973492	1.93464e-22	HEIGHT
4	4:144737912:T:C	144737912	C	T	0.0962764	447446	0.0390743	0.00256739	2.62664e-52	HEIGHT
4	4:145061473:G:A	145061473	A	G	0.0271726	447455	-0.0569671	0.00415103	7.335e-43	HEIGHT
4	4:145939034:A:G	145939034	G	A	0.953644	447436	-0.0192075	0.0029171	4.56562e-11	HEIGHT
4	4:1804392:G:A	1804392	A	G	6.70451e-06	447460	-4.24807	0.229948	3.33964e-76	HEIGHT
4	4:1804792:C:T	1804792	T	C	0.116283	447451	-0.0262143	0.00194887	3.03669e-41	HEIGHT
4	4:1804902:C:T	1804902	T	C	0.00450655	447460	-0.0639291	0.00905151	1.63155e-12	HEIGHT
4	4:1805636:A:G	1805636	G	A	2.34658e-05	447460	-1.24726	0.122907	3.38376e-24	HEIGHT
4	4:1805643:A:G	1805643	G	A	1.3409e-05	447460	-1.29838	0.162605	1.4067e-15	HEIGHT
4	4:72282214:A:C	72282214	C	A	0.046371	447435	-0.020767	0.00324289	1.51496e-10	HEIGHT
4	4:72652040:C:A	72652040	A	C	6.70464e-06	447451	-1.64525	0.229997	8.46837e-13	HEIGHT
4	4:90636871:G:T	90636871	T	G	5.58708e-06	447461	-1.79888	0.251913	9.27257e-13	HEIGHT
5	5:12889461:T:C	12889461	C	T	6.70449e-06	447461	-1.46218	0.229694	1.9433e-10	HEIGHT
5	5:158164681:G:A	158164681	A	G	5.58708e-06	447461	-1.69255	0.251613	1.7346e-11	HEIGHT
5	5:171419536:G:A	171419536	A	G	0.0033694	447409	0.070661	0.0103361	8.12643e-12	HEIGHT
5	5:171450473:AC:A	171450473	A	AC	0.0017924	447445	-0.0930017	0.014097	4.18794e-11	HEIGHT
5	5:171451243:G:A	171451243	A	G	0.0528069	446163	0.0202396	0.00275871	2.19129e-13	HEIGHT
5	5:173326552:T:G	173326552	G	T	0.116609	447443	0.0205696	0.00200152	8.95159e-25	HEIGHT
5	5:173326637:TG:T	173326637	T	TG	0.0175432	447438	-0.0364598	0.00468141	6.79673e-15	HEIGHT
5	5:32786307:C:T	32786307	T	C	0.00144818	447459	0.154717	0.0157691	1.00554e-22	HEIGHT
5	5:32843751:G:T	32843751	T	G	0.0301395	447453	0.031647	0.00430963	2.08353e-13	HEIGHT
5	5:33021216:T:C	33021216	C	T	0.00012962	447461	0.385614	0.0523489	1.75509e-13	HEIGHT
5	5:55534567:C:A	55534567	A	C	0.00145937	447453	-0.102994	0.0157044	5.44252e-11	HEIGHT
5	5:65474796:C:CA	65474796	CA	C	0.345722	428323	-0.0170583	0.00197014	4.7841e-18	HEIGHT
5	5:65481232:A:AC	65481232	AC	A	0.00311768	446165	0.0822994	0.0107569	1.99664e-14	HEIGHT
5	5:84305840:T:C	84305840	C	T	5.58717e-06	447454	-1.65031	0.251625	5.43125e-11	HEIGHT
5	5:10761041:C:A	10761041	A	C	0.00256857	447330	0.0798139	0.0117834	1.25748e-11	HEIGHT
6	6:151805650:C:G	151805650	G	C	0.00528093	447459	0.0540994	0.00849931	1.95097e-10	HEIGHT
6	6:34208015:AG:A	34208015	A	AG	0.00324947	447458	0.159552	0.0107082	3.29686e-50	HEIGHT
6	6:34236873:C:G	34236873	G	C	0.000475809	446608	0.173164	0.0274121	2.66557e-10	HEIGHT
6	6:34237012:TAATTA:T	34237012	T	TAATTA	0.00124486	446638	0.168996	0.0170654	4.04483e-23	HEIGHT
6	6:34237077:C:T	34237077	T	C	0.00240926	446610	0.130874	0.0134282	1.91514e-22	HEIGHT
6	6:34237337:C:CGCG	34237337	CGCG	C	0.00121341	438435	0.124495	0.0174016	8.41589e-13	HEIGHT
6	6:34237476:C:CGCGGCGCGGGGGCGGGCGGCGGGGCCCG	34237476	CGCGGCGCGGGGGCGGGCGGCGGGGCCCG	C	0.00033132	437644	-0.237229	0.0333559	1.1434e-12	HEIGHT
6	6:34237634:C:CGGAGCCCGGA	34237634	CGGAGCCCGGA	C	0.00185962	433152	0.124164	0.0183659	1.37436e-11	HEIGHT
6	6:34237688:G:GGAGCCC	34237688	GGAGCCC	G	0.893414	443524	-0.0414108	0.00647133	1.56282e-10	HEIGHT
6	6:34237902:G:A	34237902	A	G	0.000415752	447382	0.34226	0.0296249	7.11869e-31	HEIGHT
6	6:34238046:A:G	34238046	G	A	0.013303	447417	0.094841	0.00598869	1.737e-56	HEIGHT
6	6:7730520:C:T	7730520	T	C	0.00809014	447458	0.0503871	0.0068642	2.12716e-13	HEIGHT
6	6:7880237:C:T	7880237	T	C	0.000188843	447461	0.347605	0.0433207	1.02353e-15	HEIGHT
7	7:41550942:T:A	41550942	A	T	7.82191e-06	447461	-1.37055	0.21288	1.20957e-10	HEIGHT
7	7:92698451:T:C	92698451	C	T	0.171544	447400	-0.0171392	0.00231538	1.33814e-13	HEIGHT
7	7:100113586:C:T	100113586	T	C	0.00628324	447460	0.0536554	0.00766955	2.63572e-12	HEIGHT
8	8:123369944:C:T	123369944	T	C	0.00751849	447364	-0.0544667	0.00771933	1.71514e-12	HEIGHT
8	8:134478676:C:A	134478676	A	C	6.70449e-06	447461	1.52091	0.229897	3.69999e-11	HEIGHT
8	8:134602760:T:C	134602760	C	T	3.68748e-05	447460	0.673203	0.0980778	6.6973e-12	HEIGHT
8	8:22133285:G:A	22133285	A	G	0.0339003	447444	0.024806	0.00393582	2.92624e-10	HEIGHT
8	8:23309667:C:T	23309667	T	C	0.000389979	447460	0.19655	0.0301926	7.52315e-11	HEIGHT
8	8:56162914:A:C	56162914	C	A	0.147815	447379	0.0426201	0.00497687	1.0937e-17	HEIGHT
8	8:56209656:T:C	56209656	C	T	0.131914	447435	-0.0740117	0.00909142	3.92555e-16	HEIGHT
8	8:56211300:T:TGCCGCCGCC	56211300	TGCCGCCGCC	T	0.0052287	447339	-0.0525584	0.00832602	2.74473e-10	HEIGHT
8	8:75014105:GAGTAGACA:G	75014105	G	GAGTAGACA	0.000126268	447461	-0.41877	0.0531008	3.11172e-15	HEIGHT
8	8:76434517:C:T	76434517	T	C	0.0386029	447453	-0.0215045	0.00316311	1.05706e-11	HEIGHT
9	9:108992535:C:T	108992535	T	C	5.58708e-06	447461	-1.69755	0.251978	1.61808e-11	HEIGHT
9	9:116154152:G:A	116154152	A	G	0.00272935	446443	0.103155	0.0114775	2.52581e-19	HEIGHT
9	9:116235493:A:C	116235493	C	A	4.0227e-05	447461	-0.699627	0.0940093	9.90832e-14	HEIGHT
9	9:116331250:C:T	116331250	T	C	7.82193e-06	447460	-1.3665	0.212949	1.38963e-10	HEIGHT
9	9:122934320:C:T	122934320	T	C	0.00858142	446488	-0.0626395	0.00651671	7.10559e-22	HEIGHT
9	9:127091879:G:A	127091879	A	G	0.000118446	447460	-0.432852	0.0547626	2.69774e-15	HEIGHT
9	9:128243242:G:A	128243242	A	G	0.0031299	447459	-0.0727456	0.0106995	1.05342e-11	HEIGHT
9	9:3854249:T:C	3854249	C	T	5.58722e-06	447450	-1.73381	0.251946	5.91698e-12	HEIGHT
9	9:86417210:C:T	86417210	T	C	0.00175491	447317	-0.11179	0.0142741	4.81282e-15	HEIGHT
9	9:92459666:A:AT	92459666	AT	A	0.00119005	447459	-0.110578	0.0174315	2.2444e-10	HEIGHT
9	9:92877889:C:T	92877889	T	C	0.0310146	447418	-0.0395577	0.00439393	2.19989e-19	HEIGHT
23	X:105956378:A:ATTTTTTAATAC	105956378	ATTTTTTAATAC	A	0.00482409	447442	-0.0554367	0.00722632	1.69981e-14	HEIGHT
23	X:108533308:G:A	108533308	A	G	0.000590005	447454	0.151489	0.0203811	1.06316e-13	HEIGHT
23	X:108735763:G:T	108735763	T	G	0.000847469	447214	0.146085	0.0171223	1.44012e-17	HEIGHT
23	X:108819065:A:T	108819065	T	A	0.846173	444233	0.0158994	0.00137631	7.19118e-31	HEIGHT
23	X:119456299:G:C	119456299	C	G	0.753929	445070	0.0135958	0.00156275	3.32124e-18	HEIGHT
23	X:119863941:G:A	119863941	A	G	8.96075e-06	446391	-1.23685	0.162756	2.97509e-14	HEIGHT
23	X:12746741:C:T	12746741	T	C	8.93945e-06	447455	-1.23478	0.178276	4.32116e-12	HEIGHT
23	X:143125438:C:T	143125438	T	C	6.70547e-06	447396	-1.45851	0.19932	2.52755e-13	HEIGHT
23	X:145840736:A:G	145840736	G	A	8.94081e-06	447387	-1.04296	0.16276	1.47489e-10	HEIGHT
23	X:151700801:C:T	151700801	T	C	0.00440858	447423	-0.0505147	0.00741099	9.34975e-12	HEIGHT
23	X:152152971:G:A	152152971	A	G	0.245291	446467	0.00954072	0.00115007	1.07895e-16	HEIGHT
23	X:18239401:T:C	18239401	C	T	0.00961227	447449	-0.0394365	0.00505024	5.77165e-15	HEIGHT
23	X:43882824:C:T	43882824	T	C	7.82193e-06	447460	-1.24063	0.169986	2.91139e-13	HEIGHT
23	X:47963592:CTGTT:C	47963592	C	CTGTT	6.70524e-06	447411	-1.45518	0.199341	2.87872e-13	HEIGHT
23	X:48550428:T:TA	48550428	TA	T	0.0628894	447150	0.0152715	0.00203773	6.66193e-14	HEIGHT
23	X:48823730:G:A	48823730	A	G	0.00457594	447449	0.0557766	0.00734243	3.04299e-14	HEIGHT
23	X:48837463:T:C	48837463	C	T	0.441407	442272	-0.00734827	0.00100293	2.35776e-13	HEIGHT
23	X:57928918:T:G	57928918	G	T	7.82193e-06	447460	-1.185	0.169981	3.13979e-12	HEIGHT
23	X:58403856:A:T	58403856	T	A	2.68197e-05	447433	-0.668196	0.102937	8.51138e-11	HEIGHT
23	X:74149933:A:G	74149933	G	A	0.0590677	447190	0.0137417	0.00211031	7.43019e-11	HEIGHT
23	X:74988542:G:T	74988542	T	G	6.70467e-06	447449	-1.48102	0.199333	1.08693e-13	HEIGHT
23	X:93362107:G:A	93362107	A	G	7.8232e-06	447387	-1.17694	0.169982	4.39238e-12	HEIGHT
11	11:14356801:CT:C	14356801	C	CT	0.142489	443424	-0.0235785	0.00292777	8.05378e-16	WHRadjBMI
11	11:14843853:C:T	14843853	T	C	0.00104125	446578	-0.271002	0.0316475	1.0985e-17	WHRadjBMI
12	12:27958482:A:C	27958482	C	A	0.00624979	446575	0.0913348	0.0129341	1.64627e-12	WHRadjBMI
13	13:49896633:CT:C	49896633	C	CT	0.241554	441949	0.0184298	0.00239469	1.40281e-14	WHRadjBMI
13	13:50561606:C:T	50561606	T	C	0.00792049	446563	0.0831787	0.011499	4.70544e-13	WHRadjBMI
15	15:89667136:G:C	89667136	C	G	0.000264233	446575	-0.454108	0.0627763	4.69894e-13	WHRadjBMI
15	15:89671546:A:G	89671546	G	A	0.00124391	446577	-0.224791	0.0289335	7.89769e-15	WHRadjBMI
17	17:30422242:A:G	30422242	G	A	0.00270727	446576	0.129129	0.0196245	4.70435e-11	WHRadjBMI
2	2:157550353:A:G	157550353	G	A	0.00233893	446572	-0.155693	0.0211645	1.8906e-13	WHRadjBMI
2	2:157660425:C:CA	157660425	CA	C	0.851139	445191	0.0222307	0.00286845	9.18544e-15	WHRadjBMI
2	2:187380712:A:G	187380712	G	A	0.00326931	446577	-0.120432	0.0179774	2.09749e-11	WHRadjBMI
3	3:185793957:CTT:C	185793957	C	CTT	0.309986	442250	0.0161661	0.00222533	3.74283e-13	WHRadjBMI
3	3:185826396:AG:A	185826396	A	AG	0.0015889	446535	-0.171813	0.0256536	2.12129e-11	WHRadjBMI
3	3:185847637:G:A	185847637	A	G	0.00310277	446537	-0.121897	0.0183391	2.99433e-11	WHRadjBMI

## Sheet: Supplementary Data 3
Supplementary Data 3 Single variant replication association results from All of Us; ID: variant ID, PHENOTYPE: phenotype considered, N_ANC: number of All Of Us genetic ancestries (EUR, AFR, AMR) contributing to the meta-association, BETA_AOU_(EUR/AFR/AMR): effect size in each AoU ancestry, SE_AOU_(EUR/AFR/AMR): standard error in each AoU ancestry, LOG10P_AOU_(EUR/AFR/AMR): -log10(p-value) of asso…
ID	PHENOTYPE	N_ANC	BETA_AOU_EUR	SE_AOU_EUR	LOG10P_AOU_EUR	BETA_AOU_AFR	SE_AOU_AFR	LOG10P_AOU_AFR	BETA_AOU_AMR	SE_AOU_AMR	LOG10P_AOU_AMR	BETA_AOU_META	SE_AOU_META	P_AOU_META
10:121549282:T:G	BMI	NA	NA	NA	NA	NA	NA	NA	NA	NA	NA	NA	NA	NA
10:122489528:C:T	HEIGHT	1	-0.298166	0.122123	1.83488	NA	NA	NA	NA	NA	NA	-0.298166	0.122123	0.0146255
10:123253584:AT:A	HEIGHT	3	-0.00970669	0.00509027	1.2477	-0.0451188	0.0194189	1.69562	-0.0195489	0.0128234	0.894866	-0.0129556	0.00459669	0.00482546
10:60436283:T:C	HEIGHT	3	-0.123948	0.228747	0.230683	0.0101487	0.0236852	0.17503	0.127456	0.0800904	0.952652	0.0181817	0.0226017	0.421143
1:103197000:A:G	HEIGHT	3	0.0501613	0.0192746	2.03359	0.0825489	0.0882934	0.456155	0.0288491	0.0473059	0.266027	0.0485178	0.0174959	0.00555247
11:14356801:CT:C	WHRadjBMI	3	-0.0202512	0.00592906	3.19624	0.0100659	0.00770127	0.718512	-0.0115934	0.0118829	0.482482	-0.00932371	0.00436897	0.0328367
11:14644818:T:C	HEIGHT	3	0.0909893	0.0299992	2.61603	0.211003	0.104696	1.3579	0.142173	0.141399	0.502147	0.101776	0.028257	0.000316038
11:14843853:C:T	WHRadjBMI	3	-0.129518	0.0678922	1.24849	-0.465162	0.194393	1.77687	-0.23065	0.341971	0.30102	-0.168202	0.0629985	0.00758668
11:1941470:C:T	HEIGHT	3	0.00961607	0.0034192	2.30824	0.00990528	0.00966986	0.514744	0.00382193	0.00576553	0.29465	0.00826062	0.00281368	0.00332604
11:2138388:T:TG	HEIGHT	NA	NA	NA	NA	NA	NA	NA	NA	NA	NA	NA	NA	NA
11:2644314:CT:C	HEIGHT	NA	NA	NA	NA	NA	NA	NA	NA	NA	NA	NA	NA	NA
11:2792092:C:T	HEIGHT	3	-0.0857758	0.00866757	22.364	-0.135778	0.0335494	4.28522	-0.1108	0.0194827	7.88867	-0.0923311	0.00770742	4.54982e-33
11:2884966:ACCGCGACCGGAG:A	HEIGHT	3	0.00637937	0.00294634	1.51751	0.0102443	0.0079758	0.701157	0.0155757	0.00591453	2.07305	0.00840848	0.0025039	0.000784661
1:1546524:G:A	HEIGHT	NA	NA	NA	NA	NA	NA	NA	NA	NA	NA	NA	NA	NA
1:1648826:A:G	HEIGHT	3	0.00687065	0.00283475	1.81354	0.0120807	0.00439219	2.22545	0.00928725	0.00530221	1.09775	0.00855123	0.00217263	8.28894e-05
11:65527849:AC:A	HEIGHT	1	-0.186184	0.0820958	1.63197	NA	NA	NA	NA	NA	NA	-0.186184	0.0820958	0.0233361
11:65539133:C:T	HEIGHT	3	-0.117621	0.0526266	1.59488	0.432602	0.268295	0.971133	-0.482745	0.195639	1.8663	-0.122347	0.0499322	0.0142748
1:170784186:T:C	HEIGHT	1	NA	NA	NA	-0.0722393	0.19736	0.146093	NA	NA	NA	-0.0722393	0.19736	0.714344
11:89689376:C:T	BMI	1	-3.43911	3.04149	0.588098	NA	NA	NA	NA	NA	NA	-3.43911	3.04149	0.258168
12:101945581:G:A	HEIGHT	3	-0.0313088	0.00702115	5.08481	-0.031674	0.0246458	0.701731	-0.0455714	0.00807496	7.77836	-0.0371942	0.00518003	6.95567e-13
12:102401188:T:C	HEIGHT	3	-0.112659	0.0408776	2.23277	-0.0247323	0.123849	0.0748338	-0.167081	0.0970461	1.06992	-0.112719	0.0360415	0.00176316
12:102557213:C:T	HEIGHT	3	-0.0527293	0.0165669	2.8361	-0.0860648	0.0606197	0.807766	-0.0793849	0.0670205	0.626683	-0.0563554	0.015545	0.000288625
12:112472981:G:A	HEIGHT	3	-1.15377	0.289915	4.16114	-1.38214	0.268774	6.56662	-1.24878	0.277105	5.18113	-1.26724	0.160616	3.02448e-15
1:212009966:TGAA:T	HEIGHT	3	-0.0780921	0.0193196	4.27596	-0.129964	0.0715893	1.15827	-0.0722166	0.0336637	1.49575	-0.0794062	0.0163153	1.13317e-06
12:12857882:C:T	BMI	NA	NA	NA	NA	NA	NA	NA	NA	NA	NA	NA	NA	NA
12:27953832:T:G	HEIGHT	3	0.0545268	0.0169418	2.88984	0.0526824	0.0681859	0.356802	0.0209858	0.0487543	0.175955	0.0510054	0.0155798	0.00106104
12:27958482:A:C	WHRadjBMI	3	0.078723	0.0268109	2.47856	0.0539093	0.0958718	0.241158	-0.00702753	0.0735371	0.0343908	0.0677093	0.0243622	0.00544792
1:234523317:G:A	BMI	3	-0.727358	0.819871	0.425978	-0.435895	2.66709	0.0603929	-0.453345	0.668962	0.302795	-0.558239	0.508799	0.272567
1:235068757:AC:A	HEIGHT	NA	NA	NA	NA	NA	NA	NA	NA	NA	NA	NA	NA	NA
12:48221439:G:A	HEIGHT	3	-0.172113	0.124774	0.775276	cd/	0.318001	0.698674	-0.180887	0.256554	0.318062	-0.199658	0.105813	0.0591758
12:53058093:C:T	HEIGHT	3	-0.0653286	0.0289172	1.62209	0.0348988	0.12386	0.10895	-0.231182	0.144912	0.956091	-0.0663715	0.0276428	0.0163487
12:56315128:ACCTCCACAGT:A	HEIGHT	1	-0.435512	0.205007	1.47316	NA	NA	NA	NA	NA	NA	-0.435512	0.205007	0.0336387
12:65824354:G:C	HEIGHT	3	-0.182829	0.0438482	4.51548	-0.0842753	0.118557	0.321315	0.0511085	0.175328	0.113133	-0.159389	0.0400388	6.86698e-05
12:65853658:G:T	HEIGHT	3	0.0831143	0.0336642	1.86799	0.104085	0.13952	0.341363	0.0632691	0.108791	0.251145	0.0825256	0.031338	0.0084533
1:31907205:G:A	HEIGHT	3	-0.0488883	0.0224781	1.52819	-0.13818	0.0708497	1.29125	-0.0591321	0.07956	0.339764	-0.0571947	0.0206886	0.00570004
13:49896633:CT:C	WHRadjBMI	3	0.0216045	0.00472339	5.31999	0.0125587	0.00691486	1.15901	-0.00176718	0.0086889	0.0763236	0.0152897	0.00355826	1.73156e-05
13:50561606:C:T	WHRadjBMI	3	0.0515054	0.0236332	1.53307	0.0323073	0.0840744	0.154419	-0.0492367	0.0703428	0.315194	0.040692	0.0216473	0.0601392
14:21433224:T:C	HEIGHT	3	-0.0755391	0.0165438	5.30352	-0.073062	0.0605119	0.643441	0.00761095	0.0568471	0.0489085	-0.0693055	0.0153642	6.45738e-06
1:43945678:A:G	HEIGHT	3	-0.035788	0.246462	0.0532787	-0.0419372	0.0217753	1.26667	0.0465382	0.0795991	0.252761	-0.0357771	0.0209277	0.0873478
1:4892638:G:A	HEIGHT	NA	NA	NA	NA	NA	NA	NA	NA	NA	NA	NA	NA	NA
15:100339186:CTAAAGGGAAGGACAGT:C	HEIGHT	3	0.0804987	0.0214411	3.76009	0.0451869	0.0811623	0.238298	0.0812499	0.0916786	0.425408	0.0783437	0.0202195	0.000106773
15:101115818:ATT:A	HEIGHT	3	-0.0143711	0.00267998	7.08554	-0.00747735	0.00732704	0.512176	-0.00960684	0.00535129	1.13897	-0.012842	0.00227756	1.71558e-08
15:41661033:C:A	HEIGHT	3	-0.0601074	0.0194695	2.69462	0.083487	0.0786631	0.53979	-0.0244878	0.0400794	0.266632	-0.0468471	0.0170941	0.00613375
15:48411104:A:G	HEIGHT	3	-0.172494	0.0278767	9.21446	-0.0921488	0.096916	0.466355	-0.175374	0.0942517	1.20213	-0.167029	0.0257697	9.07503e-11
15:48580764:C:CATTTTAATT	HEIGHT	2	-0.576945	0.187085	2.68966	-0.118242	0.290564	0.16491	NA	NA	NA	-0.442513	0.157299	0.00490529
15:63011728:G:T	BMI	NA	NA	NA	NA	NA	NA	NA	NA	NA	NA	NA	NA	NA
15:88681925:C:T	HEIGHT	3	-0.0436017	0.0237977	1.17441	-0.174038	0.0997322	1.09164	0.0351325	0.0546355	0.283828	-0.0375768	0.0213138	0.0778957
15:88714503:G:C	HEIGHT	3	-0.0190209	0.00393641	5.86923	0.0274217	0.0157333	1.08964	-0.00540837	0.00977642	0.23648	-0.0148452	0.00355698	2.99922e-05
15:88769874:GAGGCCCGGCTGTTTCGCA:G	HEIGHT	3	-0.0803515	0.0239616	3.09778	-0.0981859	0.117059	0.396211	-0.271976	0.086308	2.78892	-0.0942189	0.0226519	3.19055e-05
15:88867767:G:A	HEIGHT	3	-0.122396	0.0333889	3.60802	0.0723674	0.127846	0.243091	0.0604082	0.151831	0.160691	-0.102581	0.031598	0.00116857
15:89106057:T:G	HEIGHT	NA	NA	NA	NA	NA	NA	NA	NA	NA	NA	NA	NA	NA
15:89667136:G:C	WHRadjBMI	1	-0.404066	0.167322	1.80301	NA	NA	NA	NA	NA	NA	-0.404066	0.167322	0.0157395
15:89671546:A:G	WHRadjBMI	3	-0.238279	0.0659835	3.51599	-0.527847	0.202641	2.0366	-0.732387	0.234414	2.74906	-0.297212	0.0606078	9.39698e-07
15:90741785:G:A	HEIGHT	1	-0.152125	0.289834	0.222084	NA	NA	NA	NA	NA	NA	-0.152125	0.289834	0.599674
15:98647372:G:A	HEIGHT	3	-0.011629	0.00259127	5.14284	-0.0157441	0.0056872	2.24916	-0.0178078	0.00475008	3.75059	-0.0134182	0.00211211	2.11187e-10
15:98671906:T:C	HEIGHT	3	-0.0269417	0.0514324	0.22156	-0.171691	0.172623	0.494945	-0.199317	0.1754	0.592085	-0.0504965	0.0474529	0.287266
15:98852605:C:G	HEIGHT	3	-0.0134529	0.0036023	3.72568	0.0121634	0.0131954	0.447772	0.00796757	0.00923399	0.410924	-0.00923917	0.00325243	0.00450152
16:1522593:C:T	HEIGHT	3	-0.000184922	0.0057052	0.0113773	0.0311784	0.0175538	1.12086	0.00437906	0.00593624	0.336575	0.00352503	0.00400495	0.378768
16:1778029:G:A	HEIGHT	3	-0.0544629	0.0167816	2.93075	0.0467043	0.0725268	0.284329	-0.0839225	0.0448584	1.21206	-0.0533791	0.0153612	0.00051096
16:2115957:GCCCACCACCCACCA:G	HEIGHT	3	-0.0444239	0.0249146	1.12739	0.00766254	0.083728	0.032882	0.0512065	0.0727778	0.31724	-0.0313038	0.0226896	0.167693
16:2313292:C:T	HEIGHT	2	0.081322	0.14832	0.233962	-0.0129437	0.123573	0.0378304	NA	NA	NA	0.0256798	0.0949399	0.786787
16:25058911:C:T	BMI	NA	NA	NA	NA	NA	NA	NA	NA	NA	NA	NA	NA	NA
16:27972121:C:A	HEIGHT	NA	NA	NA	NA	NA	NA	NA	NA	NA	NA	NA	NA	NA
16:78028160:G:C	HEIGHT	3	0.117862	0.0262589	5.14421	0.142036	0.129622	0.563554	0.1977	0.0835131	1.74669	0.125657	0.0245947	3.23715e-07
16:79250792:G:A	HEIGHT	NA	NA	NA	NA	NA	NA	NA	NA	NA	NA	NA	NA	NA
16:84887508:C:T	HEIGHT	3	-0.117715	0.0342134	3.23629	0.0961505	0.134178	0.324563	-0.236122	0.0727512	2.93107	-0.127264	0.0301679	2.45895e-05
16:88715642:G:A	HEIGHT	3	-0.0538836	0.0128308	4.5728	-0.100496	0.0486523	1.41043	-0.0270135	0.0219984	0.658653	-0.0496991	0.0108065	4.24497e-06
16:88715700:G:A	HEIGHT	3	-0.0988696	0.0535293	1.1888	-0.500354	0.236601	1.4628	-0.354321	0.204391	1.08093	-0.132869	0.0505855	0.00862371
17:30422242:A:G	WHRadjBMI	3	-0.000152614	0.0460528	0.00114984	0.0112131	0.136087	0.029499	0.0668562	0.161182	0.16858	0.00550877	0.0421078	0.895913
17:42387436:T:C	HEIGHT	NA	NA	NA	NA	NA	NA	NA	NA	NA	NA	NA	NA	NA
17:54294735:G:T	HEIGHT	NA	NA	NA	NA	NA	NA	NA	NA	NA	NA	NA	NA	NA
17:63918839:T:A	HEIGHT	3	0.0346475	0.0041998	15.7996	0.0314258	0.0062546	6.29676	0.0336618	0.00949425	3.40685	0.0336482	0.00327296	8.61471e-25
17:63918913:T:C	HEIGHT	3	-0.0456874	0.00397576	29.8369	-0.0356463	0.0099514	3.46734	-0.036921	0.00820565	5.16669	-0.0430621	0.00336691	1.86953e-37
17:63918961:A:G	HEIGHT	3	-0.136917	0.0641686	1.48325	-0.0869072	0.134537	0.285421	-0.218156	0.13077	1.02105	-0.142491	0.0529565	0.00712974
17:63927378:G:GTAAA	HEIGHT	3	0.0364815	0.00257828	44.7259	0.0207405	0.00448583	5.42343	0.024121	0.00471147	6.51407	0.0310198	0.00201958	3.05771e-53
17:64593460:T:C	HEIGHT	3	-0.0101081	0.0083469	0.646095	-0.0577468	0.0240491	1.78671	-0.0384301	0.0245392	0.930583	-0.0174013	0.00750737	0.0204553
17:7017939:C:CT	HEIGHT	2	0.352694	0.0328353	26.1864	NA	NA	NA	0.319755	0.181483	1.10743	0.35165	0.0323107	1.3833e-27
17:7484411:C:A	HEIGHT	3	-0.0790765	0.0191063	4.45696	-0.156013	0.074246	1.44837	-0.0552215	0.058081	0.466326	-0.0812167	0.0176304	4.09245e-06
17:7668434:T:G	HEIGHT	3	0.0481753	0.0122531	4.0739	0.112644	0.0512115	1.55539	0.0795883	0.0427022	1.20516	0.0536835	0.0114782	2.91087e-06
18:546275:A:G	BMI	NA	NA	NA	NA	NA	NA	NA	NA	NA	NA	NA	NA	NA
18:60342646:C:T	BMI	3	-0.15116	0.0292561	6.62311	-0.270766	0.0865911	2.75293	-0.199287	0.0561044	3.41771	-0.170452	0.0248498	6.92104e-12
18:60353809:A:C	BMI	1	5.73921	2.11485	2.17703	NA	NA	NA	NA	NA	NA	5.73921	2.11485	0.00665229
18:60372169:C:T	BMI	1	4.35037	2.40397	1.15274	NA	NA	NA	NA	NA	NA	4.35037	2.40397	0.0703484
18:60388414:T:C	BMI	3	-0.670971	0.102754	10.1817	-0.838129	0.205918	4.32817	-0.839286	0.333073	1.93028	-0.713854	0.0886278	7.97956e-16
19:10154368:G:A	HEIGHT	3	-0.0959158	0.0205339	5.52347	-0.0411989	0.0836318	0.206014	-0.0587313	0.0496061	0.626294	-0.0880645	0.0185025	1.9399e-06
19:10210073:G:A	HEIGHT	3	-0.00910512	0.00354562	1.99017	-0.0108103	0.00780539	0.779732	-0.00538361	0.00889273	0.26367	-0.00892952	0.00303442	0.00325318
19:10886785:C:T	HEIGHT	3	-0.0716807	0.0220156	2.9468	-0.0882561	0.0825035	0.545547	-0.0679786	0.045948	0.856936	-0.0719347	0.0193031	0.000194098
1:92960610:G:A	HEIGHT	3	0.0274793	0.00640604	4.74715	0.0146348	0.0234614	0.273459	0.0219211	0.00777872	2.31595	0.0247823	0.00483869	3.02811e-07
19:35738240:CGCGGGGACAGA:C	HEIGHT	3	-0.0195352	0.0150097	0.71425	-0.0730218	0.0609207	0.637011	-0.0323167	0.0422965	0.351799	-0.0236278	0.0137789	0.0863845
19:50725114:C:CG	HEIGHT	3	-0.0407899	0.0192747	1.46439	0.0144033	0.0788581	0.0679965	-0.0345924	0.0551228	0.27548	-0.0373592	0.0177287	0.035094
19:8585540:T:TGCGCTGTCGTCCAGCGCCTTCTCCTCCGCGGCAGAGACG	HEIGHT	1	-0.61374	0.244243	1.92165	NA	NA	NA	NA	NA	NA	-0.61374	0.244243	0.0119769
19:8605262:C:T	HEIGHT	3	-0.109288	0.00608746	71.3421	-0.141362	0.0249117	7.85678	-0.0950055	0.0128023	12.9346	-0.108266	0.00536843	1.9027e-90
19:8610706:G:C	HEIGHT	3	-0.0537682	0.0194127	2.25103	-0.168814	0.0744155	1.6327	-0.00745008	0.0696576	0.0386613	-0.0574618	0.0181362	0.00153311
20:37256865:CAAAG:C	HEIGHT	1	-0.0540236	0.289395	0.0696047	NA	NA	NA	NA	NA	NA	-0.0540236	0.289395	0.851913
20:37261871:G:A	HEIGHT	3	-0.178448	0.034642	6.58698	-0.151051	0.104692	0.826601	-0.286212	0.188485	0.889776	-0.179008	0.0323988	3.29194e-08
2:157550353:A:G	WHRadjBMI	3	-0.113417	0.0489728	1.68692	-0.160391	0.198512	0.377672	0.20966	0.16366	0.698602	-0.0907554	0.0456594	0.0468492
2:157660425:C:CA	WHRadjBMI	3	0.0149147	0.00588148	1.95014	-0.000115459	0.00679763	0.0059256	0.0135377	0.00988487	0.76743	0.00933158	0.00405606	0.0214114
2:187380712:A:G	WHRadjBMI	3	-0.0296829	0.0435975	0.304543	-0.074844	0.143453	0.220506	0.0352497	0.206458	0.0632691	-0.030805	0.0408874	0.451203
2:202080385:G:A	HEIGHT	1	-0.363612	0.290488	0.676401	NA	NA	NA	NA	NA	NA	-0.363612	0.290488	0.210669
2:219057383:C:T	HEIGHT	3	-0.144419	0.0394325	3.60237	-0.11423	0.205405	0.237975	0.290994	0.240333	0.645942	-0.132354	0.0382322	0.00053647
2:219060718:G:T	HEIGHT	3	-0.0665076	0.0101194	10.3049	-0.0274604	0.0397218	0.310366	-0.089823	0.0176535	6.44172	-0.0701868	0.00857242	2.66684e-16
2:224473975:ATACAG:A	HEIGHT	3	0.154051	0.0207513	12.9434	0.163257	0.071935	1.63381	0.0804729	0.0698238	0.603608	0.149158	0.019172	7.2528e-15
2:226503350:C:T	HEIGHT	3	-0.0572337	0.0109825	6.72705	0.0483547	0.0423053	0.596808	-0.0495507	0.0261113	1.23853	-0.0504226	0.00984552	3.03318e-07
2:226796947:G:GC	HEIGHT	3	-0.658107	0.195847	3.10871	-0.208951	0.225088	0.451921	-0.756169	0.303865	1.89184	-0.520336	0.132874	9.00273e-05
22:27065894:C:T	HEIGHT	NA	NA	NA	NA	NA	NA	NA	NA	NA	NA	NA	NA	NA
22:27658325:A:G	HEIGHT	3	-0.012472	0.00254629	6.01432	-0.00497669	0.00433734	0.599956	-0.00939268	0.00471129	1.33545	-0.0103442	0.00199029	2.02185e-07
22:46088025:C:T	HEIGHT	3	0.0957546	0.0160857	8.57905	0.121616	0.0713689	1.05369	0.0707545	0.0551164	0.70063	0.0950366	0.0150923	3.03413e-10
2:37733470:A:T	HEIGHT	3	0.0378681	0.0046147	15.6407	0.0499371	0.0158227	2.79609	0.0330243	0.0118655	2.26902	0.0381058	0.00415029	4.25176e-20
2:38564903:T:C	HEIGHT	3	-0.0790119	0.0185158	4.70358	-0.0985544	0.0723402	0.761754	-0.0710773	0.0435587	0.988302	-0.0788888	0.0165862	1.97195e-06
2:90180447:C:T	HEIGHT	NA	NA	NA	NA	NA	NA	NA	NA	NA	NA	NA	NA	NA
3:120331309:G:A	HEIGHT	2	0.404377	0.106646	3.8251	0.256578	0.183565	0.789979	NA	NA	NA	0.36708	0.0922132	6.86923e-05
3:141402294:C:T	HEIGHT	3	-0.051501	0.0137228	3.75754	0.0124479	0.0604547	0.0773442	-0.0823824	0.027351	2.58587	-0.0549376	0.0120206	4.87081e-06
3:148715376:C:G	HEIGHT	NA	NA	NA	NA	NA	NA	NA	NA	NA	NA	NA	NA	NA
3:148996462:G:C	HEIGHT	3	-0.0707168	0.0285609	1.8766	0.0188309	0.113914	0.0611297	0.0857768	0.0741503	0.606678	-0.0469007	0.0259513	0.0707226
3:170113480:T:C	HEIGHT	3	0.0136901	0.0160404	0.40517	-0.030857	0.0619682	0.208646	0.06292	0.0520383	0.6447	0.0151468	0.0148802	0.308718
3:172329051:G:T	HEIGHT	3	-0.00115237	0.0101391	0.0411921	0.00978531	0.0488391	0.0751005	0.056992	0.0265765	1.4949	0.00636386	0.00929979	0.493785
3:172447623:AT:A	HEIGHT	1	-0.24844	0.124841	1.33175	NA	NA	NA	NA	NA	NA	-0.24844	0.124841	0.0465853
3:185793957:CTT:C	WHRadjBMI	3	0.0100982	0.00447967	1.6165	-0.00837499	0.0063278	0.731278	0.0105665	0.00830174	0.692315	0.00500885	0.00334607	0.13441
3:185824941:A:G	HEIGHT	NA	NA	NA	NA	NA	NA	NA	NA	NA	NA	NA	NA	NA
3:185826396:AG:A	WHRadjBMI	3	-0.136863	0.0531888	1.99665	-0.184378	0.18044	0.513056	0.291153	0.193654	0.877069	-0.112636	0.0493351	0.0224257
3:185847637:G:A	WHRadjBMI	3	-0.100556	0.0343022	2.47193	-0.0647593	0.119664	0.230338	-0.184032	0.086717	1.47083	-0.108726	0.0308212	0.000419261
3:188609231:C:T	HEIGHT	3	0.0903236	0.0243821	3.67407	0.0243211	0.0976967	0.0950664	-0.0218619	0.0759804	0.11151	0.0768816	0.022587	0.000664574
3:189097132:T:C	HEIGHT	3	-0.05405	0.0163789	3.01461	-0.0579398	0.0719278	0.376218	-0.0543983	0.0281807	1.27112	-0.0542798	0.0138941	9.35739e-05
3:56885846:T:G	BMI	NA	NA	NA	NA	NA	NA	NA	NA	NA	NA	NA	NA	NA
4:103859633:A:AATGTGT	HEIGHT	3	0.0696018	0.0183842	3.81498	0.0388716	0.0701071	0.237123	0.0931121	0.0779914	0.633528	0.0688842	0.017338	7.09648e-05
4:108560745:C:T	HEIGHT	3	-0.0659703	0.0189363	3.30598	-0.11588	0.0599513	1.2737	-0.0294981	0.0423173	0.313579	-0.0641827	0.0166082	0.000111304
4:144647446:G:T	HEIGHT	3	0.0812911	0.0218034	3.71507	0.120531	0.0850206	0.806076	0.0893231	0.128502	0.312484	0.0838601	0.0208404	5.72364e-05
4:144737912:T:C	HEIGHT	3	0.0303364	0.0042957	11.785	0.0340371	0.0167673	1.37306	0.0268664	0.0102841	2.04623	0.0300441	0.00385748	6.7797e-15
4:145061473:G:A	HEIGHT	3	-0.0482732	0.00789795	9.00735	-0.0207918	0.0319444	0.288085	-0.0446788	0.0183302	1.82999	-0.0463906	0.00707326	5.43208e-11
4:145939034:A:G	HEIGHT	3	-0.0169953	0.00628272	2.16567	0.0017104	0.0252099	0.0241511	0.0129682	0.0131565	0.489073	-0.0107986	0.0055313	0.0509069
4:1804392:G:A	HEIGHT	NA	NA	NA	NA	NA	NA	NA	NA	NA	NA	NA	NA	NA
4:1804792:C:T	HEIGHT	3	-0.0190494	0.0039719	5.79092	-0.0146094	0.00921198	0.947848	-0.00405971	0.00624824	0.287466	-0.0147207	0.00314992	2.96331e-06
4:1804902:C:T	HEIGHT	3	-0.0554568	0.0147675	3.76168	0.103752	0.0795329	0.716569	0.00593737	0.0416357	0.0522704	-0.0440696	0.0137096	0.00130675
4:1805636:A:G	HEIGHT	NA	NA	NA	NA	NA	NA	NA	NA	NA	NA	NA	NA	NA
4:1805643:A:G	HEIGHT	NA	NA	NA	NA	NA	NA	NA	NA	NA	NA	NA	NA	NA
4:72282214:A:C	HEIGHT	3	-0.0265463	0.00625716	4.65561	-0.0614014	0.024854	1.86989	0.00253643	0.0146256	0.0643326	-0.024048	0.00560462	1.78073e-05
4:72652040:C:A	HEIGHT	NA	NA	NA	NA	NA	NA	NA	NA	NA	NA	NA	NA	NA
4:90636871:G:T	HEIGHT	NA	NA	NA	NA	NA	NA	NA	NA	NA	NA	NA	NA	NA
5:10761041:C:A	HEIGHT	3	0.0516207	0.0248413	1.42357	-0.0056807	0.0881633	0.0229055	0.160012	0.120216	0.73713	0.0516911	0.0234509	0.0275086
5:12889461:T:C	HEIGHT	NA	NA	NA	NA	NA	NA	NA	NA	NA	NA	NA	NA	NA
5:158164681:G:A	HEIGHT	NA	NA	NA	NA	NA	NA	NA	NA	NA	NA	NA	NA	NA
5:171419536:G:A	HEIGHT	3	0.100085	0.0270091	3.67593	0.0445334	0.104797	0.173359	0.213517	0.0971728	1.55285	0.104521	0.0252556	3.49547e-05
5:171450473:AC:A	HEIGHT	3	-0.0943358	0.0331795	2.35004	-0.115923	0.125604	0.448494	-0.112497	0.0961838	0.6159	-0.0974209	0.0304312	0.00136788
5:171451243:G:A	HEIGHT	3	0.0201333	0.00608973	3.0241	-0.0262686	0.0236405	0.574311	0.0310711	0.0150209	1.41351	0.0190922	0.00548932	0.000505048
5:173326552:T:G	HEIGHT	3	0.0131699	0.00411669	2.86063	0.0181876	0.00548938	3.03516	0.0259705	0.00747625	3.28965	0.0167629	0.00301397	2.67094e-08
5:173326637:TG:T	HEIGHT	3	-0.0285449	0.0106273	2.14079	-0.0249559	0.0393681	0.278899	-0.0825333	0.0245136	3.11899	-0.0363853	0.00946448	0.000120845
5:32786307:C:T	HEIGHT	3	0.172073	0.0352619	5.97399	0.240249	0.183408	0.720734	0.244809	0.111777	1.54496	0.18066	0.0330769	4.71289e-08
5:32843751:G:T	HEIGHT	3	0.0132665	0.0081285	0.988606	0.0600297	0.032028	1.21545	0.0317764	0.018181	1.0942	0.0185753	0.00722912	0.0101841
5:33021216:T:C	HEIGHT	1	0.128961	0.216102	0.259111	NA	NA	NA	NA	NA	NA	0.128961	0.216102	0.550668
5:55534567:C:A	HEIGHT	3	-0.165195	0.0396456	4.51018	-0.0336395	0.189847	0.0658263	-0.119839	0.124169	0.475627	-0.156151	0.0370414	2.49147e-05
5:65474796:C:CA	HEIGHT	NA	NA	NA	NA	NA	NA	NA	NA	NA	NA	NA	NA	NA
5:65481232:A:AC	HEIGHT	3	0.0533008	0.0216039	1.86589	0.0963938	0.0429404	1.60591	0.0551411	0.0405443	0.759893	0.0607374	0.0174256	0.000491181
5:80012495:A:G	BMI	1	-1.29916	2.77841	0.193767	NA	NA	NA	NA	NA	NA	-1.29916	2.77841	0.640077
5:84305840:T:C	HEIGHT	NA	NA	NA	NA	NA	NA	NA	NA	NA	NA	NA	NA	NA
6:151805650:C:G	HEIGHT	3	0.0611335	0.0180268	3.15757	0.101519	0.0877833	0.606444	-0.0391557	0.0781004	0.210332	0.0578107	0.0172236	0.000789381
6:34208015:AG:A	HEIGHT	3	0.136714	0.0266072	6.55698	-0.14091	0.114152	0.663441	0.147412	0.0670171	1.55543	0.12566	0.0241688	2.00082e-07
6:34236873:C:G	HEIGHT	3	0.166814	0.0272267	9.04757	0.380865	0.172946	1.55831	0.18258	0.0769734	1.75221	0.173143	0.0253901	9.1489e-12
6:34237012:TAATTA:T	HEIGHT	2	0.181475	0.043226	4.57031	0.357884	0.142547	1.91897	NA	NA	NA	0.196331	0.0413659	2.07283e-06
6:34237077:C:T	HEIGHT	3	0.104933	0.0152461	11.231	-0.0166632	0.0858897	0.0725421	0.159838	0.0354136	5.19535	0.110147	0.013821	1.59257e-15
6:34237337:C:CGCG	HEIGHT	3	0.146363	0.0354389	4.44041	0.112107	0.0898244	0.673652	0.0507323	0.0795788	0.280841	0.128418	0.0304561	2.48145e-05
6:34237476:C:CGCGGCGCGGGGGCGGGCGGCGGGGCCCG	HEIGHT	3	0.0316355	0.0970119	0.128223	0.721568	0.31866	1.628	-0.307909	0.240164	0.699372	0.0384369	0.0865678	0.657036
6:34237634:C:CGGAGCCCGGA	HEIGHT	3	0.2155	0.0238783	18.7452	0.350685	0.11002	2.84309	0.0562848	0.0631727	0.428353	0.201735	0.0218894	3.08059e-20
6:34237688:G:GGAGCCC	HEIGHT	3	-0.0572457	0.00412334	43.0973	-0.0331615	0.00436454	13.5216	-0.0452512	0.00513531	17.9095	-0.0457258	0.00258862	7.92085e-70
6:34237902:G:A	HEIGHT	3	0.312266	0.0560306	7.60173	0.522511	0.225315	1.69051	0.153714	0.303869	0.21257	0.319211	0.0535244	2.46369e-09
6:34238046:A:G	HEIGHT	3	0.0828823	0.0132853	9.35519	0.186331	0.050756	3.61708	0.106496	0.037256	2.37094	0.0913212	0.0121497	5.63301e-14
6:7730520:C:T	HEIGHT	3	0.0234652	0.0142187	1.00489	0.0183233	0.0544517	0.132833	0.102481	0.0391389	2.05383	0.0318622	0.0129789	0.0140919
6:7880237:C:T	HEIGHT	3	0.230464	0.0847246	2.18542	-0.0511514	0.159346	0.12598	0.307015	0.226503	0.756287	0.18203	0.0710337	0.0103897
7:100113586:C:T	HEIGHT	3	0.0873835	0.0194801	5.1388	-0.121364	0.0688131	1.1091	-0.0272168	0.0442399	0.268882	0.0568124	0.0172584	0.000995275
7:41550942:T:A	HEIGHT	NA	NA	NA	NA	NA	NA	NA	NA	NA	NA	NA	NA	NA
7:92698451:T:C	HEIGHT	3	-0.0326283	0.003529	19.6317	-0.0304743	0.0129656	1.72692	-0.0317702	0.00966723	2.99361	-0.0324014	0.00321171	6.20961e-24
8:10889991:G:A	BMI	3	-0.670507	0.183853	3.57617	-0.23996	0.662121	0.144453	-0.405054	0.469414	0.410948	-0.610436	0.165741	0.000230432
8:123369944:C:T	HEIGHT	3	-0.0651129	0.0133466	5.97128	-0.125805	0.0638734	1.31084	-0.0911692	0.0371856	1.84719	-0.0702358	0.0123259	1.21042e-08
8:134478676:C:A	HEIGHT	NA	NA	NA	NA	NA	NA	NA	NA	NA	NA	NA	NA	NA
8:134602760:T:C	HEIGHT	1	0.559167	0.215517	2.02357	NA	NA	NA	NA	NA	NA	0.559167	0.215517	0.00947182
8:15852007:T:C	BMI	3	-1.11237	1.11821	0.495059	0.423052	1.59795	0.101712	-1.53411	1.74492	0.421017	-0.807858	0.811158	0.319283
8:22133285:G:A	HEIGHT	3	0.0231785	0.00694699	3.07136	0.0498112	0.0272861	1.16798	-0.00233898	0.0169908	0.0503623	0.0211172	0.00625882	0.000740865
8:23309667:C:T	HEIGHT	2	0.118006	0.0685605	1.06948	0.2337	0.268459	0.415654	NA	NA	NA	0.12509	0.0664284	0.0596901
8:56162914:A:C	HEIGHT	3	-0.0141967	0.00342207	4.47552	-0.0356846	0.0131531	2.17606	-0.0107445	0.00746357	0.823957	-0.014767	0.00302718	1.07095e-06
8:56209656:T:C	HEIGHT	3	-0.039262	0.00363447	26.4759	-0.0627562	0.0133755	5.56748	-0.0367996	0.00766724	5.79863	-0.0401718	0.00318944	2.24233e-36
8:56211300:T:TGCCGCCGCC	HEIGHT	3	-0.0382839	0.0180781	1.46596	-0.0529508	0.0289405	1.17197	-0.0837434	0.032369	2.01425	-0.0499769	0.0138566	0.000310091
8:75014105:GAGTAGACA:G	HEIGHT	1	-0.485302	0.215537	1.61354	NA	NA	NA	NA	NA	NA	-0.485302	0.215537	0.0243479
8:76434517:C:T	HEIGHT	3	-0.0180006	0.0066216	2.18319	-0.0377914	0.02558	0.855199	0.00258941	0.014036	0.0687282	-0.0154755	0.00583098	0.00795411
9:108992535:C:T	HEIGHT	1	NA	NA	NA	-0.0573718	0.196973	0.113032	NA	NA	NA	-0.0573718	0.196973	0.770847
9:116154152:G:A	HEIGHT	3	0.114496	0.028143	4.32476	-0.0972031	0.112313	0.41253	0.232096	0.113188	1.39455	0.109141	0.0265381	3.91182e-05
9:116235493:A:C	HEIGHT	NA	NA	NA	NA	NA	NA	NA	NA	NA	NA	NA	NA	NA
9:116331250:C:T	HEIGHT	NA	NA	NA	NA	NA	NA	NA	NA	NA	NA	NA	NA	NA
9:122934320:C:T	HEIGHT	3	-0.0789714	0.0161953	5.96597	-0.126734	0.0599199	1.46313	-0.043337	0.0296546	0.841915	-0.0737654	0.01383	9.6212e-08
9:127091879:G:A	HEIGHT	1	-0.642768	0.228969	2.30128	NA	NA	NA	NA	NA	NA	-0.642768	0.228969	0.004997
9:128243242:G:A	HEIGHT	3	-0.0783511	0.0249203	2.77829	-0.0832076	0.0941108	0.424099	0.0104368	0.0764425	0.0499269	-0.0706194	0.0229761	0.00211494
9:3854249:T:C	HEIGHT	NA	NA	NA	NA	NA	NA	NA	NA	NA	NA	NA	NA	NA
9:86417210:C:T	HEIGHT	3	-0.0879398	0.037814	1.69809	-0.110024	0.0399948	2.22605	0.0516171	0.0690315	0.34235	-0.0778512	0.0255291	0.0022922
9:92459666:A:AT	HEIGHT	3	-0.0526427	0.0420185	0.67724	-0.0815877	0.144971	0.241406	0.0747566	0.0950846	0.364774	-0.0350962	0.0371498	0.344802
9:92877889:C:T	HEIGHT	3	-0.00764599	0.00814329	0.458713	0.0118565	0.029857	0.160342	-0.0475137	0.0199054	1.76987	-0.011851	0.00730773	0.104866
X:105956378:A:ATTTTTTAATAC	HEIGHT	3	-0.0720774	0.016744	4.77667	-0.0811931	0.116546	0.313352	-0.0293768	0.0810419	0.144489	-0.0705401	0.0162377	1.39779e-05
X:108533308:G:A	HEIGHT	2	0.0839023	0.042254	1.32725	0.0702691	0.196537	0.142251	NA	NA	NA	0.0833	0.0413101	0.0437522
X:108735763:G:T	HEIGHT	2	0.146553	0.045721	2.87002	-0.0698322	0.267902	0.0999869	NA	NA	NA	0.140429	0.0450694	0.00183422
X:108819065:A:T	HEIGHT	3	0.0104834	0.00299297	3.33669	0.00346388	0.00360276	0.47324	-0.000406923	0.00421479	0.0347575	0.00577324	0.00202044	0.00427099
X:119456299:G:C	HEIGHT	3	0.0143253	0.00250443	7.97246	0.0209158	0.00946806	1.56593	0.000635921	0.00478702	0.0485082	0.0118799	0.00216054	3.82808e-08
X:119863941:G:A	HEIGHT	NA	NA	NA	NA	NA	NA	NA	NA	NA	NA	NA	NA	NA
X:12746741:C:T	HEIGHT	NA	NA	NA	NA	NA	NA	NA	NA	NA	NA	NA	NA	NA
X:143125438:C:T	HEIGHT	NA	NA	NA	NA	NA	NA	NA	NA	NA	NA	NA	NA	NA
X:145840736:A:G	HEIGHT	NA	NA	NA	NA	NA	NA	NA	NA	NA	NA	NA	NA	NA
X:151700801:C:T	HEIGHT	3	-0.0332521	0.0145308	1.65532	-0.0887599	0.0751689	0.624007	-0.0624966	0.0320587	1.29037	-0.0397553	0.0130343	0.00228798
X:152152971:G:A	HEIGHT	3	0.00390161	0.00253783	0.905877	0.00843334	0.0041225	1.38947	0.00134455	0.0044508	0.117714	0.00442155	0.00194409	0.0229446
X:18239401:T:C	HEIGHT	3	-0.0245911	0.0118525	1.42012	-0.0404252	0.0539342	0.343385	-0.120327	0.0490142	1.85108	-0.0303402	0.0112663	0.00708114
X:43882824:C:T	HEIGHT	NA	NA	NA	NA	NA	NA	NA	NA	NA	NA	NA	NA	NA
X:47963592:CTGTT:C	HEIGHT	NA	NA	NA	NA	NA	NA	NA	NA	NA	NA	NA	NA	NA
X:48550428:T:TA	HEIGHT	3	0.017401	0.00398434	4.90044	0.0132615	0.00525757	1.93341	0.015443	0.00878031	1.10454	0.0158391	0.0029862	1.13233e-07
X:48823730:G:A	HEIGHT	3	0.0207901	0.0180082	0.605019	0.240207	0.10451	1.6668	0.254108	0.138371	1.17852	0.0307903	0.0176025	0.0802557
X:48837463:T:C	HEIGHT	3	-0.00446047	0.0021692	1.40059	0.000414019	0.00462407	0.032145	-0.00480426	0.00411846	0.613669	-0.00380782	0.00177263	0.0317048
X:57928918:T:G	HEIGHT	NA	NA	NA	NA	NA	NA	NA	NA	NA	NA	NA	NA	NA
X:58403856:A:T	HEIGHT	1	NA	NA	NA	0.105743	0.183002	0.249196	NA	NA	NA	0.105743	0.183002	0.563383
X:74149933:A:G	HEIGHT	3	0.00413076	0.0044868	0.447046	0.0171577	0.00779032	1.55855	0.00936918	0.00831933	0.584887	0.00773298	0.00352236	0.0281349
X:74988542:G:T	HEIGHT	NA	NA	NA	NA	NA	NA	NA	NA	NA	NA	NA	NA	NA
X:93362107:G:A	HEIGHT	NA	NA	NA	NA	NA	NA	NA	NA	NA	NA	NA	NA	NA

## Sheet: Supplementary Data 4
Supplementary Data 4 Single variant imputation qualities and availability from the HRC+UK10K, TOPMed and Genomics England (GEL) imputation panels; CHR: chromosome, POS_B38: variant position in build 38 for TOPMed and GEL imputation lookup, variant position in build 37 for HRC+UK10K imputation lookup; ALLELES: alleles associated for imputation panel lookup; UKB_EUR_MAF: minor allele frequency obse…
CHR	POS_B38	POS_B37	ALLELES	UKB_EUR_MAF	HRC_UK10K_INFO	TOPMED_RSQR	PRESENT_IN_GEL
1	1546524	1481904	G/A	5.59e-06	NA	NA	YES
1	1648826	1584192	A/G	0.287098	0.990558	0.942827	YES
1	4892638	4952698	G/A	5.59e-06	NA	NA	NO
1	31907205	32372806	G/A	0.00449135	0.892513	0.921328	YES
1	43945678	44411350	A/G	5.59e-06	0.784355	0.783973	YES
1	92960610	93426167	G/A	0.0414187	0.976035	0.981323	YES
1	103197000	103662556	A/G	0.00335784	0.944334	0.981079	YES
1	170784186	170753327	T/C	5.59e-06	NA	NA	YES
1	212009966	212183308	TGAA/T	0.00467641	0.890924	0.947252	YES
1	234523317	234659063	G/A	0.000144388	0.954035	0.961656	YES
1	235068757	b38 to b37 conversion failed	AC/A	6.7e-06	NA	0.549559	NO
2	37733470	37960613	A/T	0.0893671	1	1.00212	YES
2	38564903	38792045	T/C	0.00554752	0.755501	0.844487	YES
2	90180447	90219288	C/T	5.59e-06	NA	NA	NO
2	157550353	158406865	A/G	0.00233893	1	0.993119	YES
2	157660425	158516937	C/CA	0.148861	0.786044	NA	NO
2	187380712	188245439	A/G	0.00326931	1	0.994834	YES
2	202080385	202945108	G/A	5.59e-06	NA	NA	NO
2	219057383	219922105	C/T	0.00138895	0.865364	0.939121	YES
2	219060718	219925440	G/T	0.017968	0.902515	0.938027	YES
2	224473975	225338692	ATACAG/A	0.00468536	0.697862	0.958338	YES
2	226503350	227368066	C/T	0.0174565	0.959084	0.979646	YES
2	226796947	227661663	G/GC	4.8e-05	NA	NA	YES
3	56885846	56919874	T/G	5.6e-06	NA	NA	NO
3	120331309	120050156	G/A	0.000157556	NA	0.951228	YES
3	141402294	141121136	C/T	0.00885903	0.855605	0.881316	YES
3	148715376	148433163	C/G	5.59e-06	NA	NA	NO
3	148996462	148714249	G/C	0.00261476	1	0.992783	YES
3	170113480	169831268	T/C	0.00702186	1	0.991015	YES
3	172329051	172046841	G/T	0.0104805	0.869798	0.893249	YES
3	172447623	172165413	AT/A	0.000169848	NA	0.855341	YES
3	185793957	185511745	CTT/C	0.309986	0.995894	NA	YES
3	185824941	185542729	A/G	1.46e-05	NA	NA	YES
3	185826396	185544184	AG/A	0.0015889	NA	0.706627	YES
3	185847637	185565425	G/A	0.00310277	0.825826	0.913663	YES
3	188609231	188327019	C/T	0.0032137	1	0.982543	YES
3	189097132	188814921	T/C	0.00490099	0.756652	0.756797	YES
4	1804392	1806119	G/A	6.7e-06	NA	NA	YES
4	1804792	1806519	C/T	0.116283	0.933052	0.946848	YES
4	1804902	1806629	C/T	0.00450655	1	0.992868	YES
4	1805636	1807363	A/G	2.35e-05	NA	NA	YES
4	1805643	1807370	A/G	1.34e-05	NA	NA	YES
4	72282214	73147931	A/C	0.046371	1	0.989376	YES
4	72652040	73517757	C/A	6.7e-06	NA	NA	NO
4	90636871	91558022	G/T	5.59e-06	NA	NA	YES
4	103859633	104780790	A/AATGTGT	0.008822	0.852249	NA	YES
4	108560745	109481901	C/T	0.00628661	0.819366	0.895003	YES
4	144647446	145568598	G/T	0.00404397	0.872245	0.905567	YES
4	144737912	145659064	T/C	0.0962764	1	0.992904	YES
4	145061473	145982625	G/A	0.0271726	1	0.990618	YES
4	145939034	146860186	A/G	0.046356	0.891503	0.740361	YES
5	10761041	10761153	C/A	0.00256857	1	0.991919	YES
5	12889461	12889573	T/C	6.7e-06	NA	NA	NO
5	32786307	32786413	C/T	0.00144818	1	0.996276	YES
5	32843751	32843857	G/T	0.0301395	0.977517	0.975166	YES
5	33021216	33021322	T/C	0.00012962	NA	0.90708	YES
5	55534567	54830395	C/A	0.00145937	0.838434	0.862943	YES
5	65474796	64770623	C/CA	0.345722	NA	NA	NO
5	65481232	64777059	A/AC	0.00311768	NA	NA	YES
5	80012495	79308318	A/G	4.59e-05	NA	0.73237	YES
5	84305840	83601658	T/C	5.59e-06	NA	NA	YES
5	158164681	157591689	G/A	5.59e-06	NA	NA	YES
5	171419536	170846540	G/A	0.0033694	0.78438	0.919955	YES
5	171450473	170877477	AC/A	0.0017924	0.641013	0.894936	YES
5	171451243	170878247	G/A	0.0528069	0.877776	0.912004	YES
5	173326552	172753555	T/G	0.116609	0.880545	0.910807	YES
5	173326637	172753640	TG/T	0.0175432	0.604479	0.845764	YES
6	7730520	7730753	C/T	0.00809014	0.877539	0.925095	YES
6	7880237	7880470	C/T	0.000188843	0.731539	0.620001	YES
6	34208015	34175792	AG/A	0.00324947	0.684884	0.94707	YES
6	34236873	34204650	C/G	0.000475809	0.589329	0.662052	YES
6	34237012	34204789	TAATTA/T	0.00124486	0.316482	0.853267	YES
6	34237077	34204854	C/T	0.00240926	0.744136	0.733259	YES
6	34237337	34205114	C/CGCG	0.00121341	NA	0.791328	YES
6	34237476	34205253	C/CGCGGCGCGGGGGCGGGCGGCGGGGCCCG	0.00033132	NA	0.643703	NO
6	34237634	34205411	C/CGGAGCCCGGA	0.00185962	NA	NA	YES
6	34237688	34205465	G/GGAGCCC	0.106586	0.975631	0.638238	YES
6	34237902	34205679	G/A	0.000415752	0.436439	0.886342	YES
6	34238046	34205823	A/G	0.013303	0.923961	0.984336	YES
6	151805650	152126785	C/G	0.00528093	0.847865	0.899536	YES
7	41550942	41590540	T/A	7.82e-06	NA	NA	YES
7	92698451	92327765	T/C	0.171544	0.986438	0.98033	YES
7	100113586	99711209	C/T	0.00628324	0.774286	0.908551	YES
8	10889991	10747501	G/A	0.0072764	0.877109	0.914286	YES
8	15852007	15709516	T/C	7.16e-05	NA	0.768501	YES
8	22133285	21990798	G/A	0.0339003	0.961315	0.979931	YES
8	23309667	23167180	C/T	0.000389979	0.791468	0.728307	YES
8	56162914	57075473	A/C	0.147815	0.979327	0.992783	YES
8	56209656	57122215	T/C	0.131914	0.992196	0.985954	YES
8	56211300	57123859	T/TGCCGCCGCC	0.0052287	NA	NA	YES
8	75014105	75926340	GAGTAGACA/G	0.000126268	NA	0.837536	YES
8	76434517	77346752	C/T	0.0386029	1	0.999537	YES
8	123369944	124382184	C/T	0.00751849	0.947436	0.943008	YES
8	134478676	135490919	C/A	6.7e-06	NA	NA	NO
8	134602760	135615003	T/C	3.69e-05	NA	0.669949	NO
9	3854249	3854249	T/C	5.59e-06	NA	NA	YES
9	86417210	89032125	C/T	0.00175491	0.866183	NA	YES
9	92459666	95221948	A/AT	0.00119005	NA	0.960609	YES
9	92877889	95640171	C/T	0.0310146	0.911366	0.917705	YES
9	108992535	111754815	C/T	5.59e-06	NA	0.490646	YES
9	116154152	118916431	G/A	0.00272935	0.769625	0.804238	YES
9	116235493	118997772	A/C	4.02e-05	NA	NA	YES
9	116331250	119093529	C/T	7.82e-06	NA	NA	NO
9	122934320	125696599	C/T	0.00858142	0.895571	0.944406	YES
9	127091879	129854158	G/A	0.000118446	NA	0.870955	YES
9	128243242	131005521	G/A	0.0031299	0.961713	0.940031	YES
10	60436283	62196041	T/C	5.59e-06	0.848632	0.952337	YES
10	121549282	123308796	T/G	6.72e-06	NA	NA	NO
10	122489528	124249044	C/T	0.000440262	0.914507	0.93875	YES
10	123253584	125013100	AT/A	0.0702985	0.789323	0.898695	YES
11	1941470	1962700	C/T	0.153309	0.990969	0.963268	YES
11	2138388	2159618	T/TG	0.332053	NA	NA	NO
11	2644314	2665544	CT/C	5.59e-06	NA	NA	NO
11	2792092	2813322	C/T	0.0202626	0.927276	0.930932	YES
11	2884966	2906196	ACCGCGACCGGAG/A	0.276302	0.930562	NA	YES
11	14356801	14378347	CT/C	0.142489	0.868594	NA	NO
11	14644818	14666364	T/C	0.00238462	0.985265	0.987169	YES
11	14843853	14865399	C/T	0.00104125	0.84963	0.995208	YES
11	65527849	65295320	AC/A	0.000308416	NA	0.733661	YES
11	65539133	65306604	C/T	0.000867128	0.294903	0.7613	YES
11	89689376	89422544	C/T	1.12e-05	NA	NA	YES
12	12857882	13010816	C/T	1.01e-05	NA	NA	NO
12	27953832	28106765	T/G	0.00623747	0.893667	0.94621	YES
12	27958482	28111415	A/C	0.00624979	0.88672	0.94608	YES
12	48221439	48615222	G/A	0.000107905	NA	0.925369	YES
12	53058093	53451877	C/T	0.00207729	0.619702	0.763481	YES
12	56315128	56708912	ACCTCCACAGT/A	8.38e-05	NA	NA	NO
12	65824354	66218134	G/C	0.00152089	0.733158	NA	NO
12	65853658	66247438	G/T	0.00153422	0.751114	0.872708	YES
12	101945581	102339359	G/A	0.0378343	0.933919	0.96915	YES
12	102401188	102794966	T/C	0.00224156	0.924492	0.930866	YES
12	102557213	102950991	C/T	0.00802762	0.978109	0.979561	YES
12	112472981	112910785	G/A	1.23e-05	NA	0.671821	YES
13	49896633	50470769	CT/C	0.241554	0.994256	NA	NO
13	50561606	51135742	C/T	0.00792049	0.957269	0.972518	YES
14	21433224	21901383	T/C	0.00856613	0.851182	0.887071	YES
15	41661033	41953231	C/A	0.00706441	0.915964	0.973661	YES
15	48411104	48703301	A/G	0.00320922	0.726303	0.848352	YES
15	48580764	48872961	C/CATTTTAATT	0.000197787	NA	NA	NO
15	63011728	63303927	G/T	6.72e-06	NA	NA	NO
15	88681925	89225156	C/T	0.00323715	0.730558	0.787139	YES
15	88714503	89257734	G/C	0.122019	1	1.00757	YES
15	88769874	89313105	GAGGCCCGGCTGTTTCGCA/G	0.00416908	NA	0.858394	YES
15	88867767	89410998	G/A	0.00202587	0.808013	0.919751	YES
15	89106057	89649288	T/G	5.59e-06	NA	NA	NO
15	89667136	90210367	G/C	0.000264233	NA	0.843028	NO
15	89671546	90214777	A/G	0.00124391	0.845768	0.991005	YES
15	90741785	91285016	G/A	1.68e-05	NA	NA	YES
15	98647372	99190601	G/A	0.418811	0.988729	0.981957	YES
15	98671906	99215135	T/C	0.000862647	0.929459	0.950774	YES
15	98852605	99395834	C/G	0.171066	0.943206	0.957768	YES
15	100339186	100879391	CTAAAGGGAAGGACAGT/C	0.00339478	0.862016	0.85943	YES
15	101115818	101656023	ATT/A	0.35992	0.853079	0.891839	YES
16	1522593	1572594	C/T	0.0489322	0.995509	0.999625	YES
16	1778029	1828030	G/A	0.00665868	1	0.993746	YES
16	2115957	2165958	GCCCACCACCCACCA/G	0.00364676	NA	NA	NO
16	2313292	2363293	C/T	0.000180045	0.456013	0.916359	YES
16	25058911	25070232	C/T	1.01e-05	NA	NA	NO
16	27972121	27983442	C/A	6.7e-06	NA	NA	YES
16	78028160	78062057	G/C	0.00169401	1	0.986094	YES
16	79250792	79284689	G/A	5.59e-06	NA	NA	NO
16	84887508	84921114	C/T	0.00103137	0.910868	0.937997	YES
16	88715642	88782050	G/A	0.00995593	0.926531	0.960402	YES
16	88715700	88782108	G/A	0.000426885	0.718408	0.857681	YES
17	7017939	6921258	C/CT	0.000137442	NA	0.538567	YES
17	7484411	7387730	C/A	0.00547474	0.969362	0.987513	YES
17	7668434	7571752	T/G	0.0121078	0.954826	0.963445	YES
17	30422242	28749260	A/G	0.00270727	0.889125	0.965601	YES
17	42387436	40539454	T/C	6.7e-06	NA	NA	YES
17	54294735	52372096	G/T	5.59e-06	NA	NA	YES
17	63918839	61996199	T/A	0.104229	NA	NA	NO
17	63918913	61996273	T/C	0.11883	0.862925	0.919708	YES
17	63918961	61996321	A/G	0.000344167	0.387698	0.48023	YES
17	63927378	62004738	G/GTAAA	0.451285	0.994663	NA	NO
17	64593460	62589578	T/C	0.0265392	0.899995	0.957105	YES
18	546275	546275	A/G	5.6e-06	NA	NA	YES
18	60342646	58009879	C/T	0.314419	0.987475	0.955394	YES
18	60353809	58021042	A/C	7.83e-05	NA	0.821781	YES
18	60372169	58039402	C/T	6.27e-05	NA	0.752767	YES
18	60388414	58055647	T/C	0.0200711	0.995728	0.984738	YES
19	8585540	8650424	T/TGCGCTGTCGTCCAGCGCCTTCTCCTCCGCGGCAGAGACG	5.7e-05	NA	NA	YES
19	8605262	8670147	C/T	0.0372536	0.924188	0.93608	YES
19	8610706	8675591	G/C	0.00606014	0.818473	0.914758	YES
19	10154368	10265044	G/A	0.00364166	0.82508	0.86364	YES
19	10210073	10320749	G/A	0.151473	0.993527	1.00103	YES
19	10886785	10997461	C/T	0.0045021	0.883169	0.951371	YES
19	35738240	36229141	CGCGGGGACAGA/C	0.00738392	0.942779	0.964722	YES
19	50725114	51228371	C/CG	0.00477276	0.879886	0.936629	YES
20	37256865	35885268	CAAAG/C	8.6e-05	NA	0.670452	YES
20	37261871	35890274	G/A	0.00300138	0.541353	0.704366	YES
22	27065894	27461856	C/T	5.59e-06	NA	NA	NO
22	27658325	28054280	A/G	0.476115	0.986747	0.97705	YES
22	46088025	46483905	C/T	0.0071079	0.583885	0.703789	YES
23	12746741	12764860	C/T	8.94e-06	NA	0.366427	NO
23	18239401	18257521	T/C	0.00961227	0.89478	0.93215	NO
23	43882824	43742070	C/T	7.82e-06	NA	NA	NO
23	47963592	47822991	CTGTT/C	6.71e-06	NA	NA	NO
23	48550428	48408816	T/TA	0.0628894	NA	NA	NO
23	48823730	48682140	G/A	0.00457594	1	0.995504	NO
23	48837463	48695864	T/C	0.441407	0.959908	0.962636	NO
23	57928918	57955352	T/G	7.82e-06	NA	NA	NO
23	58403856	58430289	A/T	2.68e-05	NA	0.558721	NO
23	74149933	73369768	A/G	0.0590677	0.993887	0.997996	NO
23	74988542	74208377	G/T	6.7e-06	NA	NA	NO
23	93362107	92617106	G/A	7.82e-06	NA	NA	NO
23	105956378	105200370	A/ATTTTTTAATAC	0.00482409	NA	NA	NO
23	108533308	107776538	G/A	0.000590005	0.696334	0.798914	NO
23	108735763	107978993	G/T	0.000847469	0.56642	0.774973	NO
23	108819065	108062295	A/T	0.153827	0.999166	0.945142	NO
23	119456299	118590262	G/C	0.246071	0.99907	0.96652	NO
23	119863941	118997904	G/A	8.96e-06	NA	NA	NO
23	143125438	142213224	C/T	6.71e-06	NA	NA	NO
23	145840736	144922254	A/G	8.94e-06	NA	NA	NO
23	151700801	150869273	C/T	0.00440858	0.839189	0.913748	NO
23	152152971	151321443	G/A	0.245291	0.99269	0.988447	NO

## Sheet: Supplementary Data 5
Supplementary Data 5 IGF2BP2-WHRadjBMI single variants phewas association results; ID: variant ID, BETA: effect size, SE: effect size standard error, P: p-value of effect size, PHENOTYPE: phenotype tested. P-values were derived from a two-sided chi-squared test implemented in REGENIE.
ID	BETA	SE	P	PHENOTYPE
3:185826396:AG:A	-0.0782504	0.0249723	0.00172743	AST
3:185847637:G:A	-0.027627	0.0178802	0.122317	AST
3:185826396:AG:A	0.0364372	0.0231907	0.116136	HDL
3:185847637:G:A	0.0448339	0.0164497	0.00642007	HDL
3:185826396:AG:A	-0.110461	0.0246776	7.59959e-06	Triglycerides
3:185847637:G:A	-0.0214437	0.0176063	0.223242	Triglycerides
3:185826396:AG:A	-0.106889	0.0268292	6.7747e-05	HbA1c
3:185847637:G:A	-0.01162	0.0192051	0.545146	HbA1c
3:185826396:AG:A	0.136392	0.0152039	2.94171e-19	Height
3:185847637:G:A	0.0115405	0.0108682	0.288299	Height
3:185826396:AG:A	0.202122	0.118383	0.0877546	BMI
3:185847637:G:A	0.147123	0.0846254	0.0821183	BMI
3:185826396:AG:A	-0.200805	0.0959894	0.0364435	T2D
3:185847637:G:A	-0.0247856	0.067721	0.714368	T2D
3:185826396:AG:A	-0.171813	0.0256536	2.12e-11	WHRadjBMI
3:185847637:G:A	-0.121897	0.0183391	2.99e-11	WHRadjBMI

## Sheet: Supplementary Data 6
Supplementary Data 6 Conditionally independent coding rare-variant aggregate associations for BMI, height and WHRadjBMI; CHR: chromosome, UNIT: aggregate unit tested, ANNOTATION: annotation of variants tested within the UNIT, FREQ: frequency of test if additive (ADD-BURDEN), N: number of individuals in association, TEST: statistical test used for the aggregate test, BETA: effect size if additive,…
CHR	UNIT	ANNOTATION	FREQ	N	TEST	BETA	SE	P	PHENOTYPE
15	coding_SLTM_ENST00000380516	hc_lof.0.001	NA	446720	ADD-SKAT	NA	NA	1.86252e-13	BMI
16	coding_FBXL16_ENST00000397621	hc_lof.0.001	NA	446720	ADD-SKAT	NA	NA	7.24436e-11	BMI
17	coding_LRRC45_ENST00000581227	missense.0.001	NA	446720	ADD-ACATO	NA	NA	2.06876e-09	BMI
18	coding_MC4R_ENST00000299766	missense_cadd_over_25.0.001	0.00111703	446720	ADD	1.59149	0.140838	1.31009e-29	BMI
18	coding_MC4R_ENST00000299766	hc_lof.0.001	0.000222735	446720	ADD	3.23819	0.38121	1.98747e-17	BMI
19	coding_GCDH_ENST00000589039	hc_lof.singleton	8.95415e-06	446720	ADD	11.4243	1.84404	5.81983e-10	BMI
20	coding_SLC12A5_ENST00000454036	hc_lof.0.001	NA	446720	ADD-SKAT	NA	NA	4.01791e-12	BMI
2	coding_UBR3_ENST00000272793	hc_lof.0.001	NA	446720	ADD-SKAT	NA	NA	1.21303e-09	BMI
4	coding_BLTP1_ENST00000264501	hc_lof.0.001	0.000757745	446720	ADD	1.0702	0.171123	4.00074e-10	BMI
5	coding_PCSK1_ENST00000508626	hc_lof.0.001	0.000142147	446720	ADD	2.34679	0.398989	4.05733e-09	BMI
6	coding_UBR2_ENST00000372899	hc_lof.0.001	NA	446720	ADD-ACATO	NA	NA	3.18691e-09	BMI
7	coding_AKR1B1_ENST00000467251	splice_region_variant.0.001	NA	446720	ADD-SKAT	NA	NA	1.72723e-09	BMI
9	coding_NTRK2_ENST00000323115	hc_lof.0.001	NA	446720	ADD-SKAT	NA	NA	3.1255e-10	BMI
9	coding_APBA1_ENST00000265381	hc_lof.0.001	0.000157817	446720	ADD	2.23402	0.378096	3.4504e-09	BMI
10	coding_HTRA1_ENST00000648167	missense.0.001	NA	447461	ADD-ACATO	NA	NA	2.92146e-20	HEIGHT
10	coding_TET1_ENST00000373644	hc_lof.0.001	NA	447461	ADD-SKAT	NA	NA	1.66648e-13	HEIGHT
10	coding_ARHGAP21_ENST00000680286	hc_lof.0.001	0.000112859	447461	ADD	-0.36846	0.056573	7.36716e-11	HEIGHT
10	coding_ZNF518A_ENST00000624776	hc_lof.0.001	0.00013856	447461	ADD	0.322367	0.0516757	4.42446e-10	HEIGHT
11	coding_SERPINH1_ENST00000533603	hc_lof.0.001	8.15714e-05	447461	ADD	-0.65333	0.0661456	5.22998e-23	HEIGHT
11	coding_LTBP3_ENST00000532661	missense.0.001	NA	447461	ADD-SKAT	NA	NA	1.41971e-20	HEIGHT
11	coding_PTPRJ_ENST00000418331	hc_lof.0.001	0.000347516	447461	ADD	-0.205452	0.0321073	1.5648e-10	HEIGHT
11	coding_INPPL1_ENST00000298229	hc_lof.0.001	0.000370982	447461	ADD	0.184048	0.0311345	3.39281e-09	HEIGHT
12	coding_PTPN11_ENST00000685487	missense.0.001	NA	447461	ADD-ACATO	NA	NA	3.09314e-25	HEIGHT
12	coding_B4GALNT3_ENST00000266383	missense_cadd_over_25.0.001	0.00351651	447461	ADD	0.0843981	0.0100911	6.08135e-17	HEIGHT
12	coding_CNPY2_ENST00000273308	hc_lof.0.001	NA	447461	ADD-ACATO	NA	NA	2.98401e-15	HEIGHT
12	coding_HMGA2_ENST00000536545	missense_cadd_over_25.0.001	NA	447461	ADD-SKAT	NA	NA	1.34273e-10	HEIGHT
14	coding_LTBP2_ENST00000261978	hc_lof.0.001	0.000370982	447461	ADD	0.247796	0.0309224	1.11506e-15	HEIGHT
14	coding_HECTD1_ENST00000691390	hc_lof.0.001	NA	447461	ADD-SKAT	NA	NA	1.87241e-11	HEIGHT
14	coding_HHIPL1_ENST00000357223	missense.0.001	NA	447461	ADD-ACATO	NA	NA	2.46831e-11	HEIGHT
14	coding_CHD8_ENST00000646340	hc_lof.singleton	2.01135e-05	447461	ADD	0.887328	0.134047	3.6033e-11	HEIGHT
14	coding_TGFB3_ENST00000556674	hc_lof.singleton	1.45264e-05	447461	ADD	0.970183	0.157116	6.61896e-10	HEIGHT
15	coding_ACAN_ENST00000559004	hc_lof.0.001	NA	447461	ADD-SKAT	NA	NA	2.47172e-105	HEIGHT
15	coding_ADAMTS17_ENST00000268070	hc_lof.0.001	0.00049725	447461	ADD	-0.382504	0.0267966	3.16301e-46	HEIGHT
15	coding_IGF1R_ENST00000650285	missense_cadd_over_25.0.001	NA	447461	ADD-ACATO	NA	NA	1.2517e-17	HEIGHT
15	coding_IGF1R_ENST00000650285	hc_lof.singleton	4.35792e-05	447461	ADD	-0.74592	0.0903371	1.49279e-16	HEIGHT
15	coding_HERC1_ENST00000443617	hc_lof.0.001	NA	447461	ADD-ACATV	NA	NA	3.42295e-14	HEIGHT
15	coding_FBN1_ENST00000316623	missense_cadd_over_25.singleton	0.000273767	447461	ADD	0.240648	0.0364234	3.92283e-11	HEIGHT
15	coding_TRPM7_ENST00000646667	hc_lof.0.001	NA	447461	ADD-SKAT	NA	NA	1.76198e-10	HEIGHT
15	coding_SMAD3_ENST00000560424	missense_cadd_over_25.0.001	NA	447461	ADD-ACATO	NA	NA	3.87365e-09	HEIGHT
16	coding_CRISPLD2_ENST00000567845	missense_cadd_over_25.0.001	NA	447461	ADD-ACATO	NA	NA	5.06058e-34	HEIGHT
16	coding_PIEZO1_ENST00000301015	hc_lof.0.001	NA	447461	ADD-ACATV	NA	NA	1.65653e-26	HEIGHT
16	coding_CLEC3A_ENST00000299642	missense.0.001	NA	447461	ADD-ACATO	NA	NA	9.22996e-14	HEIGHT
16	coding_MAZ_ENST00000219782	hc_lof.0.001	0.00013409	447461	ADD	-0.333893	0.0518923	1.24005e-10	HEIGHT
16	coding_ANKRD11_ENST00000642600	hc_lof.0.001	NA	447461	ADD-SKAT	NA	NA	1.06326e-09	HEIGHT
17	coding_NF1_ENST00000691014	hc_lof.0.001	NA	447461	ADD-SKAT	NA	NA	1.15985e-26	HEIGHT
17	coding_GH1_ENST00000323322	missense.0.001	NA	447461	ADD-ACATO	NA	NA	1.93152e-19	HEIGHT
17	coding_CPD_ENST00000225719	missense.0.001	NA	447461	ADD-ACATO	NA	NA	2.06681e-11	HEIGHT
17	coding_COL1A1_ENST00000225964	missense_cadd_over_25.0.001	0.00347516	447461	ADD	-0.0655351	0.010236	1.5295e-10	HEIGHT
17	coding_NPEPPS_ENST00000530173	hc_lof.singleton	1.78787e-05	447461	ADD	-0.885429	0.146301	1.42968e-09	HEIGHT
19	coding_ADAMTS10_ENST00000597188	missense.0.001	NA	447461	ADD-ACATO	NA	NA	8.76799e-35	HEIGHT
19	coding_ADAMTS10_ENST00000597188	hc_lof.0.001	NA	447461	ADD-SKAT	NA	NA	2.45584e-22	HEIGHT
19	coding_IL11_ENST00000590625	missense.0.001	0.00218902	447461	ADD	-0.0845404	0.0127899	3.84503e-11	HEIGHT
19	coding_AXL_ENST00000593513	missense_cadd_over_25.0.001	NA	447461	ADD-SKAT	NA	NA	5.38766e-11	HEIGHT
19	coding_HMG20B_ENST00000333651	hc_lof.0.001	NA	447461	ADD-SKAT	NA	NA	5.50808e-11	HEIGHT
19	coding_UHRF1_ENST00000613817	missense_cadd_over_25.0.001	0.000185491	447461	ADD	-0.28593	0.043862	7.08435e-11	HEIGHT
19	coding_ZBTB45_ENST00000600990	hc_lof.0.001	0.000440262	447461	ADD	-0.170823	0.0284752	1.98513e-09	HEIGHT
19	coding_DPP9_ENST00000594671	missense_cadd_over_25.0.001	0.00138224	447461	ADD	0.0969609	0.0161292	1.83793e-09	HEIGHT
1	coding_DTL_ENST00000542077	hc_lof.0.001	NA	447461	ADD-SKAT	NA	NA	5.37155e-25	HEIGHT
1	coding_THBS3_ENST00000541990	missense_cadd_over_25.0.001	NA	447461	ADD-ACATO	NA	NA	8.99705e-19	HEIGHT
1	coding_DDR2_ENST00000446985	missense.0.001	NA	447461	ADD-ACATO	NA	NA	1.01555e-17	HEIGHT
1	coding_DDR2_ENST00000446985	hc_lof.0.001	NA	447461	ADD-SKAT	NA	NA	6.34454e-14	HEIGHT
1	coding_PAPPA2_ENST00000367662	hc_lof.0.001	0.000326285	447461	ADD	-0.218247	0.0331309	4.47507e-11	HEIGHT
1	coding_PKN2_ENST00000370521	hc_lof.singleton	2.79354e-05	447461	ADD	0.716383	0.113356	2.61939e-10	HEIGHT
1	coding_SCMH1_ENST00000326197	hc_lof.0.001	7.15146e-05	447461	ADD	0.442615	0.070847	4.17138e-10	HEIGHT
1	coding_BCL9_ENST00000684121	hc_lof.0.001	NA	447461	ADD-ACATV	NA	NA	5.69115e-09	HEIGHT
20	coding_GHRH_ENST00000373614	hc_lof.0.001	0.000120681	447461	ADD	-0.440862	0.0543772	5.16773e-16	HEIGHT
20	coding_GNAS_ENST00000371095	missense.0.001	NA	447461	ADD-ACATO	NA	NA	2.2075e-13	HEIGHT
20	coding_TRPC4AP_ENST00000451813	hc_lof.0.001	NA	447461	ADD-SKAT	NA	NA	3.40643e-12	HEIGHT
20	coding_SAMHD1_ENST00000683766	missense.0.001	0.00423054	447461	ADD	-0.0599158	0.00927104	1.02863e-10	HEIGHT
20	coding_WFDC3_ENST00000467679	splice_region_variant.singleton	5.58708e-06	447461	ADD	-1.56314	0.252634	6.11758e-10	HEIGHT
2	coding_IHH_ENST00000295731	missense.0.001	NA	447461	ADD-ACATO	NA	NA	1.7346e-32	HEIGHT
2	coding_IRS1_ENST00000305123	hc_lof.0.001	0.000169847	447461	ADD	-0.488309	0.0458425	1.70883e-26	HEIGHT
2	coding_CYP26B1_ENST00000001146	missense_cadd_over_25.0.001	NA	447461	ADD-ACATO	NA	NA	2.13354e-13	HEIGHT
2	coding_LTBP1_ENST00000404525	hc_lof.0.001	NA	447461	ADD-SKAT	NA	NA	5.40132e-13	HEIGHT
2	coding_IHH_ENST00000295731	hc_lof.0.001	NA	447461	ADD-SKAT	NA	NA	1.14525e-10	HEIGHT
2	coding_CNNM3_ENST00000377060	missense_cadd_over_25.0.001	0.000928573	447461	ADD	0.125881	0.0196851	1.60835e-10	HEIGHT
2	coding_TLK1_ENST00000360843	hc_lof.0.001	NA	447461	ADD-SKAT	NA	NA	3.09115e-10	HEIGHT
2	coding_SOCS5_ENST00000394861	hc_lof.0.001	NA	447461	ADD-ACATV	NA	NA	7.50136e-10	HEIGHT
3	coding_FLNB_ENST00000429972	hc_lof.0.001	0.000464845	447461	ADD	-0.258316	0.0277067	1.1285e-20	HEIGHT
3	coding_IGF2BP2_ENST00000382199	hc_lof.0.001	NA	447461	ADD-SKAT	NA	NA	2.0128e-18	HEIGHT
3	coding_LRRC58_ENST00000295628	missense_cadd_over_25.0.001	NA	447461	ADD-SKAT	NA	NA	1.20976e-15	HEIGHT
3	coding_GHSR_ENST00000241256	missense_cadd_over_25.0.001	0.00103808	447461	ADD	-0.135829	0.0185717	2.59777e-13	HEIGHT
3	coding_WDR6_ENST00000610967	hc_lof.0.001	0.000278237	447461	ADD	-0.254983	0.0360134	1.43913e-12	HEIGHT
3	coding_GHSR_ENST00000241256	hc_lof.0.001	NA	447461	ADD-ACATO	NA	NA	3.95367e-12	HEIGHT
3	coding_AMOTL2_ENST00000513145	hc_lof.0.001	NA	447461	ADD-ACATO	NA	NA	2.20958e-09	HEIGHT
4	coding_LCORL_ENST00000635767	hc_lof.0.001	NA	447461	ADD-SKAT	NA	NA	2.97852e-60	HEIGHT
4	coding_FGFR3_ENST00000412135	missense.0.001	NA	447461	ADD-ACATO	NA	NA	1.88018e-23	HEIGHT
4	coding_FGF2_ENST00000644866	missense_cadd_over_25.0.001	0.000321816	447461	ADD	-0.297505	0.0332601	3.72563e-19	HEIGHT
4	coding_ADAMTS3_ENST00000286657	missense_cadd_over_25.0.001	0.00254436	447461	ADD	-0.0982182	0.0118713	1.30017e-16	HEIGHT
4	coding_WWC2_ENST00000448232	hc_lof.0.001	0.000325168	447461	ADD	-0.207746	0.0330932	3.43859e-10	HEIGHT
4	coding_FRYL_ENST00000507873	hc_lof.0.001	NA	447461	ADD-ACATV	NA	NA	2.54384e-09	HEIGHT
5	coding_NPR3_ENST00000415167	missense_cadd_over_25.0.001	NA	447461	ADD-ACATO	NA	NA	1.76238e-27	HEIGHT
5	coding_GHR_ENST00000620156	hc_lof.0.001	0.000365395	447461	ADD	-0.207928	0.0307774	1.42004e-11	HEIGHT
5	coding_ADAMTS6_ENST00000381055	missense_cadd_over_25.0.001	0.00299579	447461	ADD	-0.0738693	0.0109667	1.63042e-11	HEIGHT
5	coding_ADAMTS6_ENST00000381055	hc_lof.0.001	NA	447461	ADD-SKAT	NA	NA	6.91672e-11	HEIGHT
5	coding_PITX1_ENST00000506438	hc_lof.singleton	5.58708e-06	447461	ADD	-1.48671	0.252559	3.94194e-09	HEIGHT
6	coding_SCUBE3_ENST00000274938	missense_cadd_over_25.0.001	NA	447461	ADD-ACATO	NA	NA	1.0311e-24	HEIGHT
6	coding_SCUBE3_ENST00000274938	hc_lof.0.001	NA	447461	ADD-SKAT	NA	NA	2.97989e-23	HEIGHT
6	coding_BMP6_ENST00000283147	missense_cadd_over_25.0.001	NA	447461	ADD-ACATV	NA	NA	3.92013e-14	HEIGHT
6	coding_COL11A2_ENST00000361917	missense_cadd_over_25.0.001	NA	447461	ADD-SKAT	NA	NA	2.84918e-10	HEIGHT
7	coding_POR_ENST00000439269	missense_cadd_over_25.0.001	NA	447461	ADD-SKAT	NA	NA	4.91836e-10	HEIGHT
7	coding_CDK6_ENST00000424848	missense_cadd_over_25.singleton	2.34657e-05	447461	ADD	-0.753625	0.123357	1.0006e-09	HEIGHT
7	coding_PUS7_ENST00000469408	missense_cadd_over_25.0.001	NA	447461	ADD-ACATO	NA	NA	6.98168e-09	HEIGHT
8	coding_ZFAT_ENST00000377838	missense_cadd_over_25.0.001	NA	447461	ADD-ACATO	NA	NA	2.9902e-79	HEIGHT
8	coding_ZFAT_ENST00000520727	hc_lof.0.001	NA	447461	ADD-ACATV	NA	NA	1.89365e-32	HEIGHT
8	coding_CRISPLD1_ENST00000262207	missense_cadd_over_25.0.001	0.00096433	447461	ADD	-0.175068	0.0192305	8.73575e-20	HEIGHT
8	coding_PLAG1_ENST00000429357	hc_lof.0.001	NA	447461	ADD-SKAT	NA	NA	6.36209e-17	HEIGHT
8	coding_CRISPLD1_ENST00000262207	hc_lof.0.001	0.000208957	447461	ADD	-0.3131	0.0418835	7.6913e-14	HEIGHT
8	coding_POLB_ENST00000265421	missense_cadd_over_25.0.001	0.00083024	447461	ADD	0.140233	0.0207821	1.50141e-11	HEIGHT
8	coding_LOXL2_ENST00000389131	hc_lof.0.001	NA	447461	ADD-ACATO	NA	NA	2.58048e-11	HEIGHT
8	coding_DLC1_ENST00000276297	hc_lof.0.001	0.000118446	447461	ADD	-0.324204	0.0550119	3.78469e-09	HEIGHT
8	coding_PRKDC_ENST00000338368	hc_lof.0.001	NA	447461	ADD-ACATV	NA	NA	3.19514e-09	HEIGHT
9	coding_NPR2_ENST00000690070	missense_cadd_over_25.0.001	NA	447461	ADD-ACATO	NA	NA	2.34099e-48	HEIGHT
9	coding_NPR2_ENST00000693094	hc_lof.0.001	0.00010392	447461	ADD	-0.739244	0.058268	6.98393e-37	HEIGHT
9	coding_COL27A1_ENST00000356083	hc_lof.0.001	NA	447461	ADD-ACATO	NA	NA	9.25977e-22	HEIGHT
9	coding_PCSK5_ENST00000376752	hc_lof.0.001	7.03972e-05	447461	ADD	-0.648517	0.0715041	1.19399e-19	HEIGHT
9	coding_ADAMTSL2_ENST00000651351	missense_cadd_over_25.0.001	NA	447461	ADD-ACATO	NA	NA	2.98813e-17	HEIGHT
9	coding_ANGPTL2_ENST00000373425	missense.0.001	NA	447461	ADD-ACATO	NA	NA	2.34207e-15	HEIGHT
9	coding_ANGPTL2_ENST00000373425	hc_lof.0.001	0.000105037	447461	ADD	-0.40218	0.0583794	5.61565e-12	HEIGHT
9	coding_PAPPA_ENST00000328252	missense_cadd_over_25.0.001	NA	447461	ADD-ACATV	NA	NA	4.86295e-11	HEIGHT
9	coding_PAPPA_ENST00000328252	hc_lof.0.001	NA	447461	ADD-SKAT	NA	NA	2.07974e-10	HEIGHT
9	coding_KLHL9_ENST00000359039	hc_lof.0.001	0.000210074	447461	ADD	-0.257038	0.0415982	6.44822e-10	HEIGHT
23	coding_NRK_ENST00000243300	hc_lof.0.001	NA	447461	ADD-ACATV	NA	NA	1.9994e-32	HEIGHT
23	coding_SHOX_ENST00000381575	hc_lof.0.001	NA	447461	ADD-SKAT	NA	NA	7.71081e-21	HEIGHT
23	coding_IRS4_ENST00000372129	synonymous.0.001	NA	447461	ADD-SKAT	NA	NA	8.99705e-17	HEIGHT
23	coding_FGD1_ENST00000375135	missense_cadd_over_25.0.001	NA	447461	ADD-ACATO	NA	NA	8.89201e-14	HEIGHT
23	coding_PHEX_ENST00000379374	hc_lof.singleton	7.82191e-06	447461	ADD	-1.57176	0.212402	1.3627e-13	HEIGHT
23	coding_SHOX_ENST00000686671	missense_cadd_over_25.0.001	6.81642e-05	440114	ADD	-0.513702	0.0725613	1.44611e-12	HEIGHT
23	coding_FGD1_ENST00000375135	hc_lof.singleton	2.12309e-05	447461	ADD	-0.592745	0.100997	4.38551e-09	HEIGHT
12	coding_INHBE_ENST00000266646	hc_lof.0.001	NA	446578	ADD-ACATO	NA	NA	9.10332e-11	WHRadjBMI
15	coding_PLIN1_ENST00000430628	hc_lof.0.001	0.00102894	446578	ADD	-0.322591	0.0318296	3.86545e-24	WHRadjBMI
16	coding_PKD1_ENST00000423118	hc_lof.0.001	NA	446578	ADD-ACATV	NA	NA	2.58196e-10	WHRadjBMI
18	coding_ANKRD12_ENST00000262126	hc_lof.0.001	0.000382912	446578	ADD	0.330298	0.0521103	2.32103e-10	WHRadjBMI
19	coding_KEAP1_ENST00000393623	missense_cadd_over_25.0.001	NA	446578	ADD-ACATO	NA	NA	1.41514e-13	WHRadjBMI
3	coding_PPARG_ENST00000683586	missense.0.001	0.00107596	446578	ADD	0.184337	0.0311189	3.1492e-09	WHRadjBMI

## Sheet: Supplementary Data 7
Supplementary Data 7 Conditionally independent coding rare-variant aggregate associations for BMI, height and WHRadjBMI adjusted for known GIANT loci; CHR: chromosome, UNIT: aggregate unit tested, ANNOTATION: annotation of variants tested within the UNIT, TEST: statistical test used for the aggregate test, BETA COND: effect size if additive after adjusting for known loci, SE: standard error of ef…
CHR	UNIT	TEST	ANNOTATION	BETA COND	SE COND	P	PHENOTYPE
15	coding_SLTM_ENST00000380516.hc_lof.0.001	ADD-SKAT	hc_lof.0.001	NA	NA	1.56639e-13	BMI
16	coding_FBXL16_ENST00000397621.hc_lof.0.001	ADD-SKAT	hc_lof.0.001	NA	NA	6.35331e-11	BMI
17	coding_LRRC45_ENST00000581227.missense.0.001	ADD-ACATO	missense.0.001	NA	NA	3.1958e-09	BMI
20	coding_SLC12A5_ENST00000454036.hc_lof.0.001	ADD-SKAT	hc_lof.0.001	NA	NA	4.1783e-12	BMI
2	coding_UBR3_ENST00000272793.hc_lof.0.001	ADD-SKAT	hc_lof.0.001	NA	NA	1.24062e-09	BMI
6	coding_UBR2_ENST00000372899.hc_lof.0.001	ADD-ACATO	hc_lof.0.001	NA	NA	3.4748e-09	BMI
7	coding_AKR1B1_ENST00000467251.splice_region_variant.0.001	ADD-SKAT	splice_region_variant.0.001	NA	NA	2.13575e-09	BMI
9	coding_NTRK2_ENST00000323115.hc_lof.0.001	ADD-SKAT	hc_lof.0.001	NA	NA	2.9453e-10	BMI
10	coding_ARHGAP21_ENST00000680286.hc_lof.0.001	ADD	hc_lof.0.001	-0.370895	0.0560093	3.54324e-11	HEIGHT
10	coding_HTRA1_ENST00000648167.missense.0.001	ADD-ACATO	missense.0.001	NA	NA	1.65386e-19	HEIGHT
10	coding_TET1_ENST00000373644.hc_lof.0.001	ADD-SKAT	hc_lof.0.001	NA	NA	1.60731e-13	HEIGHT
10	coding_ZNF518A_ENST00000624776.hc_lof.0.001	ADD	hc_lof.0.001	0.306201	0.0505528	1.38637e-09	HEIGHT
11	coding_INPPL1_ENST00000298229.hc_lof.0.001	ADD	hc_lof.0.001	0.180951	0.0309219	4.86038e-09	HEIGHT
11	coding_LTBP3_ENST00000532661.missense.0.001	ADD-SKAT	missense.0.001	NA	NA	2.74726e-20	HEIGHT
11	coding_PTPRJ_ENST00000418331.hc_lof.0.001	ADD	hc_lof.0.001	-0.200629	0.0319433	3.36868e-10	HEIGHT
11	coding_SERPINH1_ENST00000533603.hc_lof.0.001	ADD	hc_lof.0.001	-0.659439	0.0659242	1.47877e-23	HEIGHT
12	coding_B4GALNT3_ENST00000266383.missense_cadd_over_25.0.001	ADD	missense_cadd_over_25.0.001	0.0852915	0.0100687	2.43445e-17	HEIGHT
12	coding_CNPY2_ENST00000273308.hc_lof.0.001	ADD-ACATO	hc_lof.0.001	NA	NA	2.64667e-15	HEIGHT
12	coding_HMGA2_ENST00000536545.missense_cadd_over_25.0.001	ADD-SKAT	missense_cadd_over_25.0.001	NA	NA	8.15267e-11	HEIGHT
12	coding_PTPN11_ENST00000685487.missense.0.001	ADD-ACATO	missense.0.001	NA	NA	3.65342e-25	HEIGHT
14	coding_CHD8_ENST00000646340.hc_lof.singleton	ADD	hc_lof.singleton	0.912361	0.132811	6.43873e-12	HEIGHT
14	coding_HECTD1_ENST00000691390.hc_lof.0.001	ADD-SKAT	hc_lof.0.001	NA	NA	5.24807e-12	HEIGHT
14	coding_HHIPL1_ENST00000357223.missense.0.001	ADD-ACATO	missense.0.001	NA	NA	2.60495e-11	HEIGHT
14	coding_LTBP2_ENST00000261978.hc_lof.0.001	ADD	hc_lof.0.001	0.247342	0.0308478	1.07349e-15	HEIGHT
14	coding_TGFB3_ENST00000556674.hc_lof.singleton	ADD	hc_lof.singleton	0.942253	0.156276	1.64532e-09	HEIGHT
15	coding_ACAN_ENST00000559004.hc_lof.0.001	ADD-SKAT	hc_lof.0.001	NA	NA	4.19759e-107	HEIGHT
15	coding_ADAMTS17_ENST00000268070.hc_lof.0.001	ADD	hc_lof.0.001	-0.381337	0.0266877	2.56744e-46	HEIGHT
15	coding_FBN1_ENST00000316623.missense_cadd_over_25.singleton	ADD	missense_cadd_over_25.singleton	0.230749	0.0359502	1.37562e-10	HEIGHT
15	coding_HERC1_ENST00000443617.hc_lof.0.001	ADD-ACATV	hc_lof.0.001	NA	NA	2.2636e-15	HEIGHT
15	coding_IGF1R_ENST00000650285.hc_lof.singleton	ADD	hc_lof.singleton	-0.758122	0.0889567	1.56315e-17	HEIGHT
15	coding_IGF1R_ENST00000650285.missense_cadd_over_25.0.001	ADD-ACATO	missense_cadd_over_25.0.001	NA	NA	2.89268e-18	HEIGHT
15	coding_SMAD3_ENST00000560424.missense_cadd_over_25.0.001	ADD-ACATO	missense_cadd_over_25.0.001	NA	NA	3.33595e-09	HEIGHT
15	coding_TRPM7_ENST00000646667.hc_lof.0.001	ADD-SKAT	hc_lof.0.001	NA	NA	4.14477e-11	HEIGHT
16	coding_ANKRD11_ENST00000642600.hc_lof.0.001	ADD-SKAT	hc_lof.0.001	NA	NA	1.05124e-11	HEIGHT
16	coding_CLEC3A_ENST00000299642.missense.0.001	ADD-ACATO	missense.0.001	NA	NA	2.67239e-12	HEIGHT
16	coding_CRISPLD2_ENST00000567845.missense_cadd_over_25.0.001	ADD-ACATO	missense_cadd_over_25.0.001	NA	NA	6.63911e-09	HEIGHT
16	coding_MAZ_ENST00000219782.hc_lof.0.001	ADD	hc_lof.0.001	-0.341387	0.0514736	3.30522e-11	HEIGHT
16	coding_PIEZO1_ENST00000301015.hc_lof.0.001	ADD-ACATV	hc_lof.0.001	NA	NA	1.32831e-26	HEIGHT
17	coding_COL1A1_ENST00000225964.missense_cadd_over_25.0.001	ADD	missense_cadd_over_25.0.001	-0.0654087	0.0101358	1.09507e-10	HEIGHT
17	coding_CPD_ENST00000225719.missense.0.001	ADD-ACATO	missense.0.001	NA	NA	5.09448e-12	HEIGHT
17	coding_GH1_ENST00000323322.missense.0.001	ADD-ACATO	missense.0.001	NA	NA	4.48126e-19	HEIGHT
17	coding_NF1_ENST00000691014.hc_lof.0.001	ADD-SKAT	hc_lof.0.001	NA	NA	1.31401e-26	HEIGHT
17	coding_NPEPPS_ENST00000530173.hc_lof.singleton	ADD	hc_lof.singleton	-0.834049	0.14073	3.09264e-09	HEIGHT
19	coding_ADAMTS10_ENST00000597188.hc_lof.0.001	ADD-SKAT	hc_lof.0.001	NA	NA	8.31381e-23	HEIGHT
19	coding_ADAMTS10_ENST00000597188.missense.0.001	ADD-ACATO	missense.0.001	NA	NA	2.47913e-34	HEIGHT
19	coding_AXL_ENST00000593513.missense_cadd_over_25.0.001	ADD-SKAT	missense_cadd_over_25.0.001	NA	NA	1.22741e-10	HEIGHT
19	coding_DPP9_ENST00000594671.missense_cadd_over_25.0.001	ADD	missense_cadd_over_25.0.001	0.0995722	0.0160459	5.45419e-10	HEIGHT
19	coding_HMG20B_ENST00000333651.hc_lof.0.001	ADD-SKAT	hc_lof.0.001	NA	NA	6.07016e-11	HEIGHT
19	coding_IL11_ENST00000590625.missense.0.001	ADD	missense.0.001	-0.0835742	0.0127648	5.86003e-11	HEIGHT
19	coding_UHRF1_ENST00000613817.missense_cadd_over_25.0.001	ADD	missense_cadd_over_25.0.001	-0.290522	0.0437389	3.0903e-11	HEIGHT
19	coding_ZBTB45_ENST00000600990.hc_lof.0.001	ADD	hc_lof.0.001	-0.173821	0.0283952	9.26873e-10	HEIGHT
1	coding_BCL9_ENST00000684121.hc_lof.0.001	ADD-ACATV	hc_lof.0.001	NA	NA	2.04433e-09	HEIGHT
1	coding_DDR2_ENST00000446985.hc_lof.0.001	ADD-SKAT	hc_lof.0.001	NA	NA	8.39073e-14	HEIGHT
1	coding_DDR2_ENST00000446985.missense.0.001	ADD-ACATO	missense.0.001	NA	NA	1.53109e-17	HEIGHT
1	coding_DTL_ENST00000542077.hc_lof.0.001	ADD-SKAT	hc_lof.0.001	NA	NA	1.18796e-26	HEIGHT
1	coding_PAPPA2_ENST00000367662.hc_lof.0.001	ADD	hc_lof.0.001	-0.211605	0.0328881	1.24202e-10	HEIGHT
1	coding_PKN2_ENST00000370521.hc_lof.singleton	ADD	hc_lof.singleton	0.721167	0.112291	1.34227e-10	HEIGHT
1	coding_SCMH1_ENST00000326197.hc_lof.0.001	ADD	hc_lof.0.001	0.445382	0.0702092	2.24404e-10	HEIGHT
1	coding_THBS3_ENST00000541990.missense_cadd_over_25.0.001	ADD-ACATO	missense_cadd_over_25.0.001	NA	NA	1.27028e-19	HEIGHT
20	coding_GHRH_ENST00000373614.hc_lof.0.001	ADD	hc_lof.0.001	-0.451802	0.0542763	8.49572e-17	HEIGHT
20	coding_GNAS_ENST00000371095.missense.0.001	ADD-ACATO	missense.0.001	NA	NA	4.3431e-13	HEIGHT
20	coding_SAMHD1_ENST00000683766.missense.0.001	ADD	missense.0.001	-0.063398	0.00920847	5.78895e-12	HEIGHT
20	coding_TRPC4AP_ENST00000451813.hc_lof.0.001	ADD-SKAT	hc_lof.0.001	NA	NA	1.44112e-11	HEIGHT
20	coding_WFDC3_ENST00000467679.splice_region_variant.singleton	ADD	splice_region_variant.singleton	-1.54384	0.252023	9.02381e-10	HEIGHT
23	coding_FGD1_ENST00000375135.hc_lof.singleton	ADD	hc_lof.singleton	-0.58816	0.100924	5.61888e-09	HEIGHT
23	coding_FGD1_ENST00000375135.missense_cadd_over_25.0.001	ADD-ACATO	missense_cadd_over_25.0.001	NA	NA	8.61787e-14	HEIGHT
23	coding_IRS4_ENST00000372129.synonymous.0.001	ADD-SKAT	synonymous.0.001	NA	NA	1.05779e-16	HEIGHT
23	coding_NRK_ENST00000243300.hc_lof.0.001	ADD-ACATV	hc_lof.0.001	NA	NA	2.2877e-32	HEIGHT
23	coding_PHEX_ENST00000379374.hc_lof.singleton	ADD	hc_lof.singleton	-1.57513	0.212383	1.20282e-13	HEIGHT
23	coding_SHOX_ENST00000381575.hc_lof.0.001	ADD-SKAT	hc_lof.0.001	NA	NA	7.36546e-21	HEIGHT
23	coding_SHOX_ENST00000686671.missense_cadd_over_25.0.001	ADD	missense_cadd_over_25.0.001	-0.487331	0.0636301	1.87672e-14	HEIGHT
2	coding_CNNM3_ENST00000377060.missense_cadd_over_25.0.001	ADD	missense_cadd_over_25.0.001	0.122745	0.019502	3.094e-10	HEIGHT
2	coding_CYP26B1_ENST00000001146.missense_cadd_over_25.0.001	ADD-ACATO	missense_cadd_over_25.0.001	NA	NA	5.098e-14	HEIGHT
2	coding_IHH_ENST00000295731.hc_lof.0.001	ADD-SKAT	hc_lof.0.001	NA	NA	9.68947e-11	HEIGHT
2	coding_IHH_ENST00000295731.missense.0.001	ADD-ACATO	missense.0.001	NA	NA	3.07822e-27	HEIGHT
2	coding_IRS1_ENST00000305123.hc_lof.0.001	ADD	hc_lof.0.001	-0.489686	0.0455552	5.97173e-27	HEIGHT
2	coding_LTBP1_ENST00000404525.hc_lof.0.001	ADD-SKAT	hc_lof.0.001	NA	NA	4.74242e-13	HEIGHT
2	coding_SOCS5_ENST00000394861.hc_lof.0.001	ADD-ACATV	hc_lof.0.001	NA	NA	6.28782e-09	HEIGHT
2	coding_TLK1_ENST00000360843.hc_lof.0.001	ADD-SKAT	hc_lof.0.001	NA	NA	3.133e-10	HEIGHT
3	coding_AMOTL2_ENST00000513145.hc_lof.0.001	ADD-ACATO	hc_lof.0.001	NA	NA	8.87585e-09	HEIGHT
3	coding_FLNB_ENST00000429972.hc_lof.0.001	ADD	hc_lof.0.001	-0.260802	0.0275877	3.27491e-21	HEIGHT
3	coding_GHSR_ENST00000241256.hc_lof.0.001	ADD-ACATO	hc_lof.0.001	NA	NA	2.41657e-12	HEIGHT
3	coding_GHSR_ENST00000241256.missense_cadd_over_25.0.001	ADD	missense_cadd_over_25.0.001	-0.134722	0.0184577	2.90001e-13	HEIGHT
3	coding_IGF2BP2_ENST00000382199.hc_lof.0.001	ADD-SKAT	hc_lof.0.001	NA	NA	8.73575e-19	HEIGHT
3	coding_LRRC58_ENST00000295628.missense_cadd_over_25.0.001	ADD-SKAT	missense_cadd_over_25.0.001	NA	NA	1.82726e-15	HEIGHT
3	coding_WDR6_ENST00000610967.hc_lof.0.001	ADD	hc_lof.0.001	-0.25521	0.0356493	8.13205e-13	HEIGHT
4	coding_ADAMTS3_ENST00000286657.missense_cadd_over_25.0.001	ADD	missense_cadd_over_25.0.001	-0.101747	0.0118319	8.01309e-18	HEIGHT
4	coding_FGF2_ENST00000644866.missense_cadd_over_25.0.001	ADD	missense_cadd_over_25.0.001	-0.303154	0.0331721	6.31248e-20	HEIGHT
4	coding_FGFR3_ENST00000412135.missense.0.001	ADD-ACATO	missense.0.001	NA	NA	1.77052e-24	HEIGHT
4	coding_FRYL_ENST00000507873.hc_lof.0.001	ADD-ACATV	hc_lof.0.001	NA	NA	4.06153e-09	HEIGHT
4	coding_LCORL_ENST00000635767.hc_lof.0.001	ADD-SKAT	hc_lof.0.001	NA	NA	2.31206e-60	HEIGHT
4	coding_WWC2_ENST00000448232.hc_lof.0.001	ADD	hc_lof.0.001	-0.212482	0.0329884	1.18601e-10	HEIGHT
5	coding_ADAMTS6_ENST00000381055.hc_lof.0.001	ADD-SKAT	hc_lof.0.001	NA	NA	5.05359e-12	HEIGHT
5	coding_ADAMTS6_ENST00000381055.missense_cadd_over_25.0.001	ADD	missense_cadd_over_25.0.001	-0.0743975	0.0109352	1.02094e-11	HEIGHT
5	coding_GHR_ENST00000620156.hc_lof.0.001	ADD	hc_lof.0.001	-0.214657	0.0306571	2.52581e-12	HEIGHT
5	coding_NPR3_ENST00000415167.missense_cadd_over_25.0.001	ADD-ACATO	missense_cadd_over_25.0.001	NA	NA	3.78268e-28	HEIGHT
5	coding_PITX1_ENST00000506438.hc_lof.singleton	ADD	hc_lof.singleton	-1.46806	0.251244	5.12189e-09	HEIGHT
6	coding_BMP6_ENST00000283147.missense_cadd_over_25.0.001	ADD-ACATV	missense_cadd_over_25.0.001	NA	NA	1.05366e-14	HEIGHT
6	coding_SCUBE3_ENST00000274938.hc_lof.0.001	ADD-SKAT	hc_lof.0.001	NA	NA	6.20583e-23	HEIGHT
6	coding_SCUBE3_ENST00000274938.missense_cadd_over_25.0.001	ADD-ACATO	missense_cadd_over_25.0.001	NA	NA	4.84172e-26	HEIGHT
7	coding_CDK6_ENST00000424848.missense_cadd_over_25.singleton	ADD	missense_cadd_over_25.singleton	-0.745602	0.122778	1.25719e-09	HEIGHT
7	coding_POR_ENST00000439269.missense_cadd_over_25.0.001	ADD-SKAT	missense_cadd_over_25.0.001	NA	NA	8.02232e-10	HEIGHT
7	coding_PUS7_ENST00000469408.missense_cadd_over_25.0.001	ADD-ACATO	missense_cadd_over_25.0.001	NA	NA	2.72942e-09	HEIGHT
8	coding_CRISPLD1_ENST00000262207.hc_lof.0.001	ADD	hc_lof.0.001	-0.310952	0.0404158	1.42791e-14	HEIGHT
8	coding_CRISPLD1_ENST00000262207.missense_cadd_over_25.0.001	ADD	missense_cadd_over_25.0.001	-0.172619	0.0191669	2.13501e-19	HEIGHT
8	coding_DLC1_ENST00000276297.hc_lof.0.001	ADD	hc_lof.0.001	-0.326475	0.0546626	2.33572e-09	HEIGHT
8	coding_LOXL2_ENST00000389131.hc_lof.0.001	ADD-ACATO	hc_lof.0.001	NA	NA	3.69403e-11	HEIGHT
8	coding_PLAG1_ENST00000429357.hc_lof.0.001	ADD-SKAT	hc_lof.0.001	NA	NA	5.64547e-17	HEIGHT
8	coding_POLB_ENST00000265421.missense_cadd_over_25.0.001	ADD	missense_cadd_over_25.0.001	0.131546	0.0206963	2.07076e-10	HEIGHT
8	coding_PRKDC_ENST00000338368.hc_lof.0.001	ADD-ACATV	hc_lof.0.001	NA	NA	6.90001e-09	HEIGHT
8	coding_ZFAT_ENST00000377838.missense_cadd_over_25.0.001	ADD-ACATO	missense_cadd_over_25.0.001	NA	NA	1.49383e-66	HEIGHT
8	coding_ZFAT_ENST00000520727.hc_lof.0.001	ADD-ACATV	hc_lof.0.001	NA	NA	7.03882e-33	HEIGHT
9	coding_ADAMTSL2_ENST00000651351.missense_cadd_over_25.0.001	ADD-ACATO	missense_cadd_over_25.0.001	NA	NA	1.7374e-17	HEIGHT
9	coding_ANGPTL2_ENST00000373425.hc_lof.0.001	ADD	hc_lof.0.001	-0.39462	0.0580791	1.08668e-11	HEIGHT
9	coding_ANGPTL2_ENST00000373425.missense.0.001	ADD-ACATO	missense.0.001	NA	NA	4.20727e-16	HEIGHT
9	coding_COL27A1_ENST00000356083.hc_lof.0.001	ADD-ACATO	hc_lof.0.001	NA	NA	4.80176e-21	HEIGHT
9	coding_KLHL9_ENST00000359039.hc_lof.0.001	ADD	hc_lof.0.001	-0.252852	0.0410911	7.58124e-10	HEIGHT
9	coding_NPR2_ENST00000690070.missense_cadd_over_25.0.001	ADD-ACATO	missense_cadd_over_25.0.001	NA	NA	1.36836e-48	HEIGHT
9	coding_NPR2_ENST00000693094.hc_lof.0.001	ADD	hc_lof.0.001	-0.735153	0.0571695	7.6366e-38	HEIGHT
9	coding_PAPPA_ENST00000328252.hc_lof.0.001	ADD-SKAT	hc_lof.0.001	NA	NA	4.01772e-10	HEIGHT
9	coding_PAPPA_ENST00000328252.missense_cadd_over_25.0.001	ADD-ACATV	missense_cadd_over_25.0.001	NA	NA	4.38127e-12	HEIGHT
9	coding_PCSK5_ENST00000376752.hc_lof.0.001	ADD	hc_lof.0.001	-0.647944	0.0709356	6.58567e-20	HEIGHT
12	coding_INHBE_ENST00000266646.hc_lof.0.001	ADD-ACATO	hc_lof.0.001	NA	NA	7.26942e-11	WHRadjBMI
16	coding_PKD1_ENST00000423118.hc_lof.0.001	ADD-ACATV	hc_lof.0.001	NA	NA	2.60321e-10	WHRadjBMI
19	coding_KEAP1_ENST00000393623.missense_cadd_over_25.0.001	ADD-ACATO	missense_cadd_over_25.0.001	NA	NA	1.37499e-13	WHRadjBMI

## Sheet: Supplementary Data 8
Supplementary Data 8 Replication in All of Us of conditionally independent coding rare-variant aggregate associations for BMI, HEIGHT and WHRadjBMIadjBMI; CHR: chromosome, UNIT.ANNOTATION: unit and annotation tested, TEST: statistical test used for the aggregate test, PHENOTYPE: phenotype tested, BETA: effect size if additive, SE: standard error of effect size, P: p-value of association after adj…
CHROMOSOME	UNIT.ANNOTATION	TEST	PHENOTYPE	BETA_AOU_EUR	SE_AOU_EUR	LOG10P_AOU_EUR	BETA_AOU_AFR	SE_AOU_AFR	LOG10P_AOU_AFR	BETA_AOU_AMR	SE_AOU_AMR	LOG10P_AOU_AMR	BETA_AOU_META	SE_AOU_META	P_AOU_META
15	coding_ACAN_ENST00000559004.hc_lof.0.001	ADD-SKAT	HEIGHT	NA	NA	8.15272	NA	NA	8.26182	NA	NA	5.25463	NA	NA	9.2292e-09
19	coding_ADAMTS10_ENST00000597188.hc_lof.0.001	ADD-SKAT	HEIGHT	NA	NA	2.98053	NA	NA	5.10026	NA	NA	0.562688	NA	NA	2.36357e-05
19	coding_ADAMTS10_ENST00000597188.missense.0.001	ADD-ACATO	HEIGHT	NA	NA	3.99392	NA	NA	1.32766	NA	NA	1.86546	NA	NA	0.000301344
15	coding_ADAMTS17_ENST00000268070.hc_lof.0.001	ADD	HEIGHT	-0.357041	0.0540397	10.4065	-0.438742	0.0811581	7.19082	-0.442985	0.0990819	5.10851	-0.392535	0.0409576	9.34198e-22
4	coding_ADAMTS3_ENST00000286657.missense_cadd_over_25.0.001	ADD	HEIGHT	-0.0789193	0.020685	3.8664	0.0129451	0.0371317	0.138245	-0.0711677	0.0341395	1.43057	-0.0602278	0.015971	0.000162547
5	coding_ADAMTS6_ENST00000381055.hc_lof.0.001	ADD-SKAT	HEIGHT	NA	NA	2.87546	NA	NA	NA	NA	NA	NA	NA	NA	0.00133211
5	coding_ADAMTS6_ENST00000381055.missense_cadd_over_25.0.001	ADD	HEIGHT	-0.0828916	0.0208639	4.14885	-0.115936	0.0513697	1.61953	0.0244916	0.0509216	0.200288	-0.0734561	0.018072	4.81101e-05
9	coding_ADAMTSL2_ENST00000651351.missense_cadd_over_25.0.001	ADD-ACATO	HEIGHT	NA	NA	1.39363	NA	NA	2.80567	NA	NA	3.82054	NA	NA	0.000412143
7	coding_AKR1B1_ENST00000467251.splice_region_variant.0.001	ADD-SKAT	BMI	NA	NA	0.929728	NA	NA	NA	NA	NA	NA	NA	NA	0.117563
3	coding_AMOTL2_ENST00000513145.hc_lof.0.001	ADD-ACATO	HEIGHT	NA	NA	0.518122	NA	NA	0.604244	NA	NA	2.10035	NA	NA	0.0227977
9	coding_ANGPTL2_ENST00000373425.hc_lof.0.001	ADD	HEIGHT	-0.317773	0.148579	1.4887	-0.276971	0.317593	0.416623	-0.380209	0.214656	1.11623	-0.330131	0.114023	0.00378799
9	coding_ANGPTL2_ENST00000373425.missense.0.001	ADD-ACATO	HEIGHT	NA	NA	1.99701	NA	NA	1.55574	NA	NA	0.275116	NA	NA	0.0222128
16	coding_ANKRD11_ENST00000642600.hc_lof.0.001	ADD-SKAT	HEIGHT	NA	NA	12.4741	NA	NA	10.61	NA	NA	NA	NA	NA	6.62291e-13
10	coding_ARHGAP21_ENST00000680286.hc_lof.0.001	ADD	HEIGHT	-0.0129355	0.112495	0.0416965	-0.249309	0.189659	0.724288	-0.120399	0.107276	0.582154	-0.0950632	0.0718486	0.185801
19	coding_AXL_ENST00000593513.missense_cadd_over_25.0.001	ADD-SKAT	HEIGHT	NA	NA	3.71595	NA	NA	1.37862	NA	NA	1.33647	NA	NA	0.000572007
12	coding_B4GALNT3_ENST00000266383.missense_cadd_over_25.0.001	ADD	HEIGHT	0.0830317	0.022522	3.64362	0.0617511	0.0342675	1.14545	0.0220809	0.0338207	0.289178	0.063718	0.0164459	0.000106889
1	coding_BCL9_ENST00000684121.hc_lof.0.001	ADD-ACATV	HEIGHT	NA	NA	0.646062	NA	NA	2.11021	NA	NA	0.166407	NA	NA	0.0229484
6	coding_BMP6_ENST00000283147.missense_cadd_over_25.0.001	ADD-ACATV	HEIGHT	NA	NA	1.12448	NA	NA	0.11251	NA	NA	0.11906	NA	NA	0.316739
7	coding_CDK6_ENST00000424848.missense_cadd_over_25.singleton	ADD	HEIGHT	0.0403725	0.173104	0.0885306	-0.41765	0.197172	1.46651	-0.131154	0.277123	0.19653	-0.153966	0.117756	0.191045
14	coding_CHD8_ENST00000646340.hc_lof.singleton	ADD	HEIGHT	0.522521	0.215316	1.81717	NA	NA	NA	NA	NA	NA	0.522521	0.215316	0.0152342
16	coding_CLEC3A_ENST00000299642.missense.0.001	ADD-ACATO	HEIGHT	NA	NA	3.28629	NA	NA	0.59487	NA	NA	1.55318	NA	NA	0.00152131
2	coding_CNNM3_ENST00000377060.missense_cadd_over_25.0.001	ADD	HEIGHT	0.0418038	0.0397983	0.532337	0.0290537	0.0705099	0.167299	0.0394718	0.0541661	0.331451	0.0389407	0.0291938	0.182247
12	coding_CNPY2_ENST00000273308.hc_lof.0.001	ADD-ACATO	HEIGHT	NA	NA	3.62056	NA	NA	0.465791	NA	NA	NA	NA	NA	0.000478953
17	coding_COL1A1_ENST00000225964.missense_cadd_over_25.0.001	ADD	HEIGHT	-0.0499917	0.0209323	1.77138	-0.0123011	0.0343989	0.142281	-0.0129591	0.0326617	0.160183	-0.0336152	0.0156849	0.0321008
9	coding_COL27A1_ENST00000356083.hc_lof.0.001	ADD-ACATO	HEIGHT	NA	NA	5.26617	NA	NA	2.9088	NA	NA	1.41947	NA	NA	1.61803e-05
17	coding_CPD_ENST00000225719.missense.0.001	ADD-ACATO	HEIGHT	NA	NA	0.981809	NA	NA	1.2871	NA	NA	0.342784	NA	NA	0.10035
8	coding_CRISPLD1_ENST00000262207.hc_lof.0.001	ADD	HEIGHT	-0.273112	0.0964024	2.33622	-0.491513	0.224595	1.54306	NA	NA	NA	-0.30709	0.0885867	0.000527201
8	coding_CRISPLD1_ENST00000262207.missense_cadd_over_25.0.001	ADD	HEIGHT	-0.239474	0.0363809	10.3346	-0.143241	0.0753445	1.24198	-0.0962149	0.0682713	0.799298	-0.19787	0.0295368	2.09692e-11
16	coding_CRISPLD2_ENST00000567845.missense_cadd_over_25.0.001	ADD-ACATO	HEIGHT	NA	NA	6.94068	NA	NA	1.0048	NA	NA	0.444989	NA	NA	3.43907e-07
2	coding_CYP26B1_ENST00000001146.missense_cadd_over_25.0.001	ADD-ACATO	HEIGHT	NA	NA	0.535036	NA	NA	0.00943814	NA	NA	1.15449	NA	NA	0.903093
1	coding_DDR2_ENST00000446985.hc_lof.0.001	ADD-SKAT	HEIGHT	NA	NA	3.81185	NA	NA	2.00426	NA	NA	2.19923	NA	NA	0.000444889
1	coding_DDR2_ENST00000446985.missense.0.001	ADD-ACATO	HEIGHT	NA	NA	4.04327	NA	NA	0.426122	NA	NA	1.48	NA	NA	0.000270781
8	coding_DLC1_ENST00000276297.hc_lof.0.001	ADD	HEIGHT	-0.0907011	0.0986148	0.446478	-0.331744	0.196985	1.03545	0.0250049	0.239881	0.0376403	-0.11948	0.0827667	0.148857
19	coding_DPP9_ENST00000594671.missense_cadd_over_25.0.001	ADD	HEIGHT	0.0929383	0.0379899	1.84076	0.0132689	0.0503638	0.101167	0.0594048	0.0497145	0.634291	0.0627876	0.0258913	0.0153064
1	coding_DTL_ENST00000542077.hc_lof.0.001	ADD-SKAT	HEIGHT	NA	NA	3.57739	NA	NA	3.00722	NA	NA	0.580838	NA	NA	0.000625158
15	coding_FBN1_ENST00000316623.missense_cadd_over_25.singleton	ADD	HEIGHT	0.195856	0.0474322	4.43881	0.138333	0.0767959	1.14476	0.0517962	0.0704875	0.334941	0.14833	0.0350218	2.28181e-05
23	coding_FGD1_ENST00000375135.hc_lof.singleton	ADD	HEIGHT	-0.184522	0.178808	0.51986	0.077787	0.182977	0.173439	NA	NA	NA	-0.0563898	0.127885	0.659255
23	coding_FGD1_ENST00000375135.missense_cadd_over_25.0.001	ADD-ACATO	HEIGHT	NA	NA	0.642334	NA	NA	0.055543	NA	NA	0.231384	NA	NA	0.660464
4	coding_FGF2_ENST00000644866.missense_cadd_over_25.0.001	ADD	HEIGHT	-0.259095	0.0623691	4.48625	-0.22031	0.163085	0.752687	-0.168402	0.151837	0.572861	-0.243144	0.0543888	7.80428e-06
4	coding_FGFR3_ENST00000412135.missense.0.001	ADD-ACATO	HEIGHT	NA	NA	4.22152	NA	NA	4.21979	NA	NA	1.45913	NA	NA	9.01698e-05
3	coding_FLNB_ENST00000429972.hc_lof.0.001	ADD	HEIGHT	-0.280209	0.0605093	5.43867	-0.156539	0.111059	0.799463	-0.184284	0.148171	0.670397	-0.244196	0.0500159	1.04815e-06
4	coding_FRYL_ENST00000507873.hc_lof.0.001	ADD-ACATV	HEIGHT	NA	NA	1.05653	NA	NA	0.218667	NA	NA	1.32986	NA	NA	0.0932405
17	coding_GH1_ENST00000323322.missense.0.001	ADD-ACATO	HEIGHT	NA	NA	1.89643	NA	NA	2.01683	NA	NA	1.16371	NA	NA	0.0152159
5	coding_GHR_ENST00000620156.hc_lof.0.001	ADD	HEIGHT	-0.101099	0.0734276	0.773252	-0.538131	0.0976178	7.45159	-0.17017	0.214946	0.368007	-0.252857	0.0566086	7.94145e-06
20	coding_GHRH_ENST00000373614.hc_lof.0.001	ADD	HEIGHT	-0.192938	0.215698	0.43055	NA	NA	NA	NA	NA	NA	-0.192938	0.215698	0.371064
3	coding_GHSR_ENST00000241256.hc_lof.0.001	ADD-ACATO	HEIGHT	NA	NA	1.78425	NA	NA	1.15297	NA	NA	0.267955	NA	NA	0.0401131
3	coding_GHSR_ENST00000241256.missense_cadd_over_25.0.001	ADD	HEIGHT	-0.196459	0.037886	6.66675	-0.0291229	0.0741861	0.15824	-0.243609	0.0605665	4.23909	-0.18121	0.0294756	7.85638e-10
20	coding_GNAS_ENST00000371095.missense.0.001	ADD-ACATO	HEIGHT	NA	NA	3.1443	NA	NA	0.348336	NA	NA	0.427483	NA	NA	0.00214905
14	coding_HECTD1_ENST00000691390.hc_lof.0.001	ADD-SKAT	HEIGHT	NA	NA	1.61854	NA	NA	1.78762	NA	NA	0.735328	NA	NA	0.0278218
15	coding_HERC1_ENST00000443617.hc_lof.0.001	ADD-ACATV	HEIGHT	NA	NA	0.817574	NA	NA	2.41032	NA	NA	2.2882	NA	NA	0.00655733
14	coding_HHIPL1_ENST00000357223.missense.0.001	ADD-ACATO	HEIGHT	NA	NA	2.77623	NA	NA	1.55147	NA	NA	0.11947	NA	NA	0.00476518
19	coding_HMG20B_ENST00000333651.hc_lof.0.001	ADD-SKAT	HEIGHT	NA	NA	0.719705	NA	NA	NA	NA	NA	NA	NA	NA	0.190676
12	coding_HMGA2_ENST00000536545.missense_cadd_over_25.0.001	ADD-SKAT	HEIGHT	NA	NA	0.536442	NA	NA	1.72597	NA	NA	3.06321	NA	NA	0.00247471
10	coding_HTRA1_ENST00000648167.missense.0.001	ADD-ACATO	HEIGHT	NA	NA	2.02628	NA	NA	0.126299	NA	NA	0.00259139	NA	NA	0.954138
15	coding_IGF1R_ENST00000650285.hc_lof.singleton	ADD	HEIGHT	-0.360935	0.179742	1.35031	-1.05082	0.197396	6.99212	NA	NA	NA	-0.673654	0.132901	4.00219e-07
15	coding_IGF1R_ENST00000650285.missense_cadd_over_25.0.001	ADD-ACATO	HEIGHT	NA	NA	3.94219	NA	NA	0.442225	NA	NA	0.905856	NA	NA	0.000342357
3	coding_IGF2BP2_ENST00000382199.hc_lof.0.001	ADD-SKAT	HEIGHT	NA	NA	3.88841	NA	NA	2.42415	NA	NA	0.389953	NA	NA	0.000374972
2	coding_IHH_ENST00000295731.hc_lof.0.001	ADD-SKAT	HEIGHT	NA	NA	NA	NA	NA	2.78742	NA	NA	NA	NA	NA	0.00163147
2	coding_IHH_ENST00000295731.missense.0.001	ADD-ACATO	HEIGHT	NA	NA	13.3963	NA	NA	1.7097	NA	NA	5.65028	NA	NA	1.20495e-13
19	coding_IL11_ENST00000590625.missense.0.001	ADD	HEIGHT	-0.010037	0.0270795	0.148192	-0.0492511	0.0526668	0.456287	0.031368	0.0502441	0.273743	-0.0089692	0.0217169	0.679602
12	coding_INHBE_ENST00000266646.hc_lof.0.001	ADD-ACATO	WHRadjBMI	NA	NA	3.00488	NA	NA	0.241344	NA	NA	0.0826233	NA	NA	0.0029839
11	coding_INPPL1_ENST00000298229.hc_lof.0.001	ADD	HEIGHT	0.0998844	0.0741534	0.749626	0.22074	0.139197	0.947757	0.136185	0.155486	0.418956	0.128043	0.0603204	0.0337777
2	coding_IRS1_ENST00000305123.hc_lof.0.001	ADD	HEIGHT	-0.428566	0.105378	4.32206	-0.414161	0.14528	2.36039	-0.737659	0.204883	3.49794	-0.469996	0.0787487	2.39721e-09
23	coding_IRS4_ENST00000372129.synonymous.0.001	ADD-SKAT	HEIGHT	NA	NA	1.14212	NA	NA	0.183019	NA	NA	0.340456	NA	NA	0.207036
19	coding_KEAP1_ENST00000393623.missense_cadd_over_25.0.001	ADD-ACATO	WHRadjBMI	NA	NA	1.26959	NA	NA	0.365455	NA	NA	0.155129	NA	NA	0.16241
9	coding_KLHL9_ENST00000359039.hc_lof.0.001	ADD	HEIGHT	-0.297058	0.0916013	2.927	-0.124838	0.289921	0.176027	0.054913	0.277058	0.0742299	-0.25102	0.0833036	0.00258411
4	coding_LCORL_ENST00000635767.hc_lof.0.001	ADD-SKAT	HEIGHT	NA	NA	19.5539	NA	NA	7.63311	NA	NA	4.1782	NA	NA	8.37956e-20
8	coding_LOXL2_ENST00000389131.hc_lof.0.001	ADD-ACATO	HEIGHT	NA	NA	1.73643	NA	NA	0.108214	NA	NA	1.57624	NA	NA	0.0338608
17	coding_LRRC45_ENST00000581227.missense.0.001	ADD-ACATO	BMI	NA	NA	0.734627	NA	NA	0.766982	NA	NA	0.251266	NA	NA	0.249151
3	coding_LRRC58_ENST00000295628.missense_cadd_over_25.0.001	ADD-SKAT	HEIGHT	NA	NA	1.97604	NA	NA	2.17	NA	NA	1.69851	NA	NA	0.0102575
2	coding_LTBP1_ENST00000404525.hc_lof.0.001	ADD-SKAT	HEIGHT	NA	NA	5.47913	NA	NA	1.18894	NA	NA	1.24011	NA	NA	9.95278e-06
14	coding_LTBP2_ENST00000261978.hc_lof.0.001	ADD	HEIGHT	0.0837851	0.0646218	0.71044	0.109721	0.120009	0.443007	0.298061	0.0653323	5.29573	0.179521	0.0429068	2.86448e-05
11	coding_LTBP3_ENST00000532661.missense.0.001	ADD-SKAT	HEIGHT	NA	NA	0.845519	NA	NA	0.186966	NA	NA	0.414419	NA	NA	0.316827
16	coding_MAZ_ENST00000219782.hc_lof.0.001	ADD	HEIGHT	-0.0563639	0.0888012	0.279336	-0.489736	0.154896	2.80453	-0.269823	0.18122	0.864846	-0.179829	0.0708985	0.0111988
17	coding_NF1_ENST00000691014.hc_lof.0.001	ADD-SKAT	HEIGHT	NA	NA	19.0437	NA	NA	3.83318	NA	NA	3.25157	NA	NA	2.71282e-19
17	coding_NPEPPS_ENST00000530173.hc_lof.singleton	ADD	HEIGHT	-0.649751	0.204869	2.8192	-0.155456	0.290349	0.22741	NA	NA	NA	-0.485456	0.167394	0.0037307
9	coding_NPR2_ENST00000690070.missense_cadd_over_25.0.001	ADD-ACATO	HEIGHT	NA	NA	6.93652	NA	NA	1.45966	NA	NA	4.84023	NA	NA	3.44456e-07
9	coding_NPR2_ENST00000693094.hc_lof.0.001	ADD	HEIGHT	-0.675247	0.0999446	10.8488	-0.448097	0.162924	2.22524	-0.583659	0.169689	3.23461	-0.607205	0.0761359	1.52037e-15
5	coding_NPR3_ENST00000415167.missense_cadd_over_25.0.001	ADD-ACATO	HEIGHT	NA	NA	2.16657	NA	NA	2.01169	NA	NA	1.97952	NA	NA	0.00869903
23	coding_NRK_ENST00000243300.hc_lof.0.001	ADD-ACATV	HEIGHT	NA	NA	6.21273	NA	NA	5.1867	NA	NA	0.102616	NA	NA	1.67997e-06
9	coding_PAPPA_ENST00000328252.hc_lof.0.001	ADD-SKAT	HEIGHT	NA	NA	2.04334	NA	NA	1.58826	NA	NA	0.355752	NA	NA	0.0200111
9	coding_PAPPA_ENST00000328252.missense_cadd_over_25.0.001	ADD-ACATV	HEIGHT	NA	NA	0.383699	NA	NA	0.0676909	NA	NA	1.23831	NA	NA	0.21786
1	coding_PAPPA2_ENST00000367662.hc_lof.0.001	ADD	HEIGHT	-0.224593	0.0770589	2.44832	0.00153895	0.123872	0.00432637	-0.230283	0.0849433	2.17342	-0.187114	0.0518358	0.000306508
9	coding_PCSK5_ENST00000376752.hc_lof.0.001	ADD	HEIGHT	-0.174104	0.215873	0.376805	-0.662251	0.205018	2.90762	NA	NA	NA	-0.430759	0.148659	0.00375995
16	coding_PIEZO1_ENST00000301015.hc_lof.0.001	ADD-ACATV	HEIGHT	NA	NA	6.4287	NA	NA	3.37955	NA	NA	2.0079	NA	NA	1.11691e-06
16	coding_PKD1_ENST00000423118.hc_lof.0.001	ADD-ACATV	WHRadjBMI	NA	NA	4.68867	NA	NA	0.793105	NA	NA	0.0194381	NA	NA	6.14614e-05
1	coding_PKN2_ENST00000370521.hc_lof.singleton	ADD	HEIGHT	0.142722	0.229524	0.272409	NA	NA	NA	1.23555	0.303593	4.32734	0.540178	0.183088	0.00317392
8	coding_PLAG1_ENST00000429357.hc_lof.0.001	ADD-SKAT	HEIGHT	NA	NA	0.214302	NA	NA	NA	NA	NA	NA	NA	NA	0.610517
8	coding_POLB_ENST00000265421.missense_cadd_over_25.0.001	ADD	HEIGHT	0.115292	0.0442411	2.03806	0.242099	0.0766642	2.79888	-0.0404939	0.0769061	0.222925	0.109688	0.034297	0.00138299
7	coding_POR_ENST00000439269.missense_cadd_over_25.0.001	ADD-SKAT	HEIGHT	NA	NA	2.78529	NA	NA	0.304311	NA	NA	0.71828	NA	NA	0.00488117
8	coding_PRKDC_ENST00000338368.hc_lof.0.001	ADD-ACATV	HEIGHT	NA	NA	0.273536	NA	NA	0.0079326	NA	NA	0.590588	NA	NA	0.943461
12	coding_PTPN11_ENST00000685487.missense.0.001	ADD-ACATO	HEIGHT	NA	NA	4.2829	NA	NA	5.63781	NA	NA	1.47835	NA	NA	6.61474e-06
11	coding_PTPRJ_ENST00000418331.hc_lof.0.001	ADD	HEIGHT	-0.231736	0.0643314	3.50099	-0.163344	0.127495	0.698687	0.143402	0.111466	0.70275	-0.142067	0.0510552	0.00539241
7	coding_PUS7_ENST00000469408.missense_cadd_over_25.0.001	ADD-ACATO	HEIGHT	NA	NA	0.0509277	NA	NA	0.153233	NA	NA	0.196734	NA	NA	0.793385
20	coding_SAMHD1_ENST00000683766.missense.0.001	ADD	HEIGHT	-0.059903	0.0206163	2.43588	-0.10756	0.0406896	2.08581	-0.0653244	0.0384186	1.05028	-0.068834	0.0165879	3.32982e-05
1	coding_SCMH1_ENST00000326197.hc_lof.0.001	ADD	HEIGHT	0.33778	0.124939	2.16366	0.13557	0.19732	0.307992	NA	NA	NA	0.279911	0.105558	0.00800818
6	coding_SCUBE3_ENST00000274938.hc_lof.0.001	ADD-SKAT	HEIGHT	NA	NA	6.59651	NA	NA	1.01253	NA	NA	2.50742	NA	NA	7.59582e-07
6	coding_SCUBE3_ENST00000274938.missense_cadd_over_25.0.001	ADD-ACATO	HEIGHT	NA	NA	15.2075	NA	NA	5.4517	NA	NA	2.93285	NA	NA	1.86046e-15
11	coding_SERPINH1_ENST00000533603.hc_lof.0.001	ADD	HEIGHT	-0.484128	0.148267	2.96111	-0.799382	0.317565	1.92708	NA	NA	NA	-0.540549	0.134346	5.73227e-05
23	coding_SHOX_ENST00000686671.missense_cadd_over_25.0.001	ADD	HEIGHT	-0.257611	0.144179	1.13089	-0.679199	0.236226	2.39387	0.122491	0.239626	0.215219	-0.268821	0.109474	0.0140659
20	coding_SLC12A5_ENST00000454036.hc_lof.0.001	ADD-SKAT	BMI	NA	NA	0.272129	NA	NA	0.0906332	NA	NA	NA	NA	NA	0.714433
15	coding_SLTM_ENST00000380516.hc_lof.0.001	ADD-SKAT	BMI	NA	NA	3.8691	NA	NA	1.17458	NA	NA	3.56383	NA	NA	0.00027087
15	coding_SMAD3_ENST00000560424.missense_cadd_over_25.0.001	ADD-ACATO	HEIGHT	NA	NA	2.44382	NA	NA	0.572605	NA	NA	1.03213	NA	NA	0.0103015
2	coding_SOCS5_ENST00000394861.hc_lof.0.001	ADD-ACATV	HEIGHT	NA	NA	0.518711	NA	NA	1.39981	NA	NA	0.0660258	NA	NA	0.136607
10	coding_TET1_ENST00000373644.hc_lof.0.001	ADD-SKAT	HEIGHT	NA	NA	4.99508	NA	NA	NA	NA	NA	NA	NA	NA	1.01139e-05
1	coding_THBS3_ENST00000541990.missense_cadd_over_25.0.001	ADD-ACATO	HEIGHT	NA	NA	2.07526	NA	NA	0.794792	NA	NA	1.50024	NA	NA	0.0191918
2	coding_TLK1_ENST00000360843.hc_lof.0.001	ADD-SKAT	HEIGHT	NA	NA	0.267214	NA	NA	0.062299	NA	NA	0.506723	NA	NA	0.663693
20	coding_TRPC4AP_ENST00000451813.hc_lof.0.001	ADD-SKAT	HEIGHT	NA	NA	1.81826	NA	NA	0.479264	NA	NA	0.546554	NA	NA	0.0425275
15	coding_TRPM7_ENST00000646667.hc_lof.0.001	ADD-SKAT	HEIGHT	NA	NA	1.12645	NA	NA	0.587826	NA	NA	0.0131161	NA	NA	0.842001
6	coding_UBR2_ENST00000372899.hc_lof.0.001	ADD-ACATO	BMI	NA	NA	1.28451	NA	NA	1.88201	NA	NA	0.570514	NA	NA	0.0305063
2	coding_UBR3_ENST00000272793.hc_lof.0.001	ADD-SKAT	BMI	NA	NA	2.93831	NA	NA	0.166319	NA	NA	1.97976	NA	NA	0.00312175
19	coding_UHRF1_ENST00000613817.missense_cadd_over_25.0.001	ADD	HEIGHT	-0.208366	0.114246	1.16636	-0.21945	0.183103	0.636915	-0.114457	0.175112	0.289582	-0.18872	0.0848024	0.0260541
3	coding_WDR6_ENST00000610967.hc_lof.0.001	ADD	HEIGHT	-0.197627	0.0725397	2.19099	-0.200247	0.104852	1.25059	-0.310981	0.135809	1.65697	-0.216672	0.054618	7.27718e-05
4	coding_WWC2_ENST00000448232.hc_lof.0.001	ADD	HEIGHT	-0.179755	0.0822988	1.53836	-0.104003	0.0967662	0.549026	0.00909707	0.14158	0.0228399	-0.122213	0.0573232	0.0330062
19	coding_ZBTB45_ENST00000600990.hc_lof.0.001	ADD	HEIGHT	-0.122621	0.0619225	1.32168	-0.284422	0.144765	1.30586	-0.480842	0.16961	2.33888	-0.181387	0.0539732	0.000777502
8	coding_ZFAT_ENST00000377838.missense_cadd_over_25.0.001	ADD-ACATO	HEIGHT	NA	NA	18.3241	NA	NA	3.43729	NA	NA	3.63114	NA	NA	1.4224e-18
8	coding_ZFAT_ENST00000520727.hc_lof.0.001	ADD-ACATV	HEIGHT	NA	NA	6.18324	NA	NA	NA	NA	NA	2.79977	NA	NA	1.31102e-06
10	coding_ZNF518A_ENST00000624776.hc_lof.0.001	ADD	HEIGHT	0.394384	0.11249	3.34199	0.297291	0.18965	0.931889	0.321494	0.214357	0.873988	0.361055	0.0881844	4.23401e-05

## Sheet: Supplementary Data 9
Supplementary Data 9 Conditionally independent non-coding rare-variant aggregate associations for BMI, height and WHRadjBMI; CHR: chromosome, UNIT: aggregate unit tested, ANNOTATION: annotation of variants tested within the UNIT, FREQ: frequency of test if additive (ADD-BURDEN), N: number of individuals in association, TEST: statistical test used for the aggregate test, BETA: effect size if addit…
CHR	UNIT	ANNOTATION	FREQ	N	TEST	BETA	SE	P	PHENOTYPE
10	proximal_FAS_ENST00000697095	5_prime_UTR_variant_jarvis_over_0.99.0.001	NA	446720	ADD-ACATV	NA	NA	1.50515e-09	BMI
10	regulatory_chr10_127573000_127574000	gnomad_1kb.0.001	NA	446720	ADD-ACATV	NA	NA	2.42304e-09	BMI
10	regulatory_ENSR00000948965	regulatory_region_variant_gerp_over_2.0.001	NA	446720	ADD-ACATV	NA	NA	8.40156e-09	BMI
11	proximal_IRF7_ENST00000532326	3_prime_UTR_variant_jarvis_over_0.99.0.001	NA	446720	ADD-ACATV	NA	NA	3.48739e-12	BMI
11	regulatory_chr11_43177000_43178000	gnomad_1kb.0.001	NA	446720	ADD-ACATV	NA	NA	4.16495e-09	BMI
12	regulatory_chr12_98223000_98224000	gnomad_1kb_conserved_gerp_over_2.0.001	NA	446720	ADD-ACATV	NA	NA	3.55631e-09	BMI
14	regulatory_chr14_53207000_53208000	gnomad_1kb.0.001	NA	446720	ADD-ACATV	NA	NA	6.83219e-09	BMI
16	regulatory_chr16_23611000_23612000	gnomad_1kb.0.001	NA	446720	ADD-ACATV	NA	NA	4.04166e-09	BMI
18	regulatory_chr18_59954000_59955000	gnomad_1kb.0.001	NA	446720	ADD-ACATV	NA	NA	2.04268e-13	BMI
19	sliding_window_21281000_21283000	sliding_window.0.001	NA	446720	ADD-ACATV	NA	NA	1.77611e-09	BMI
1	proximal_-_ENST00000687749	upstream_gerp_over_2.0.001	NA	446720	ADD-ACATV	NA	NA	1.67067e-10	BMI
2	regulatory_chr2_174422000_174423000	gnomad_1kb_conserved_gerp_over_2.0.001	NA	446720	ADD-ACATV	NA	NA	4.82092e-10	BMI
2	regulatory_chr2_135353000_135354000_chr2_135354000_135355000	gnomad_1kb.0.001	NA	446720	ADD-ACATV	NA	NA	7.43772e-10	BMI
3	proximal_LRIG1_ENST00000383703	5_prime_UTR_variant_uAUG_gained.0.001	NA	446720	ADD-ACATV	NA	NA	9.32395e-18	BMI
3	proximal_GRAMD1C_ENST00000472384	5_prime_UTR_variant_jarvis_over_0.99.0.001	NA	446720	ADD-ACATV	NA	NA	1.84247e-12	BMI
3	regulatory_chr3_37886000_37887000	gnomad_1kb_conserved_gerp_over_2.0.001	NA	446720	ADD-ACATV	NA	NA	2.26934e-12	BMI
5	regulatory_chr5_80012000_80013000	gnomad_1kb.0.001	NA	446720	ADD-ACATV	NA	NA	2.17225e-09	BMI
5	regulatory_chr5_3835000_3836000	gnomad_1kb.0.001	NA	446720	ADD-ACATV	NA	NA	4.70598e-09	BMI
6	regulatory_chr6_43929000_43930000	gnomad_1kb_conserved_gerp_over_2.0.001	NA	446720	ADD-SKAT	NA	NA	9.47262e-10	BMI
6	regulatory_chr6_96310000_96311000	gnomad_1kb.0.001	NA	446720	ADD-ACATV	NA	NA	3.05281e-09	BMI
8	regulatory_ENSR00001280483	regulatory_region_variant_gerp_over_2.0.001	NA	446720	ADD-ACATV	NA	NA	5.92379e-11	BMI
8	regulatory_chr8_138459000_138460000	gnomad_1kb.0.001	NA	446720	ADD-ACATV	NA	NA	5.13133e-09	BMI
8	regulatory_chr8_15852000_15853000	gnomad_1kb.0.001	NA	446720	ADD-ACATV	NA	NA	6.51974e-09	BMI
9	proximal_ST6GALNAC4_ENST00000335791	3_prime_UTR_variant_gerp_over_2.0.001	NA	446720	ADD-ACATV	NA	NA	9.58782e-10	BMI
23	sliding_window_39241000_39243000	sliding_window.0.001	NA	446720	ADD-ACATV	NA	NA	3.20442e-10	BMI
11	rna_LTBP3_ENST00000524798	rna.0.001	NA	447461	ADD-SKAT	NA	NA	2.46037e-12	HEIGHT
12	regulatory_chr12_48221000_48222000	gnomad_1kb.0.001	NA	447461	ADD-ACATV	NA	NA	6.80769e-12	HEIGHT
15	regulatory_ENSR00000527132	regulatory_region_variant.0.001	NA	447461	ADD-SKAT	NA	NA	1.073e-11	HEIGHT
15	regulatory_chr15_48580000_48581000	gnomad_1kb.0.001	NA	447461	ADD-ACATV	NA	NA	7.30466e-11	HEIGHT
15	regulatory_chr15_90741000_90742000	gnomad_1kb.0.001	NA	447461	ADD-ACATV	NA	NA	2.67775e-10	HEIGHT
15	rna_MFGE8_ENST00000558773	rna.0.001	NA	447461	ADD-SKAT	NA	NA	3.5152e-09	HEIGHT
16	proximal_BICDL2_ENST00000389347	downstream.0.001	NA	447461	ADD-ACATV	NA	NA	1.2182e-09	HEIGHT
17	proximal_GH1_ENST00000617086	upstream_gerp_over_2.0.001	NA	447461	ADD-ACATO	NA	NA	8.1903e-27	HEIGHT
17	rna_MIR497_ENST00000385056	mature_miRNA_coding.0.001	NA	447461	ADD-ACATO	NA	NA	9.16854e-16	HEIGHT
17	proximal_C17orf49_ENST00000550038	downstream_gerp_over_2.0.001	NA	447461	ADD-ACATO	NA	NA	7.16803e-12	HEIGHT
17	regulatory_chr17_63917000_63918000	gnomad_1kb.0.001	NA	447461	ADD-SKAT	NA	NA	1.26023e-10	HEIGHT
1	rna_HMGN2_ENST00000468388	rna.0.001	NA	447461	ADD-ACATO	NA	NA	9.00098e-10	HEIGHT
20	regulatory_chr20_36908000_36909000	gnomad_1kb.0.001	NA	447461	ADD-ACATV	NA	NA	3.36434e-15	HEIGHT
20	regulatory_chr20_34776000_34777000	gnomad_1kb.0.001	NA	447461	ADD-ACATV	NA	NA	9.822e-14	HEIGHT
20	proximal_GNAS_ENST00000371095	5_prime_UTR_variant.0.001	NA	447461	ADD-ACATV	NA	NA	5.18991e-09	HEIGHT
2	regulatory_chr2_169197000_169198000	gnomad_1kb_conserved_gerp_over_2.0.001	NA	447461	ADD-ACATV	NA	NA	6.72822e-12	HEIGHT
2	regulatory_chr2_107982000_107983000	gnomad_1kb_conserved_gerp_over_2.0.001	NA	447461	ADD-ACATV	NA	NA	7.74587e-09	HEIGHT
3	regulatory_chr3_135555000_135556000	gnomad_1kb_conserved_gerp_over_2.0.001	NA	447461	ADD-SKAT	NA	NA	3.48562e-09	HEIGHT
4	proximal_HHIP-AS1_ENST00000508269	upstream_jarvis_over_0.99.0.001	NA	447461	ADD-SKAT	NA	NA	4.80386e-10	HEIGHT
4	regulatory_chr4_17884000_17885000	gnomad_1kb_conserved_gerp_over_2.0.001	0.000144147	447461	ADD	-0.301729	0.049936	1.51915e-09	HEIGHT
4	regulatory_MXD4_ENST00000510822	rna_regulatory.0.001	NA	447461	ADD-SKAT	NA	NA	2.082e-09	HEIGHT
5	proximal_FGF18_ENST00000274625	5_prime_UTR_variant.0.001	NA	447461	ADD-ACATO	NA	NA	2.9282e-12	HEIGHT
5	regulatory_chr5_65214000_65215000	gnomad_1kb_conserved_gerp_over_2.0.001	NA	447461	ADD-ACATO	NA	NA	8.25125e-10	HEIGHT
6	proximal_-_ENST00000685364	upstream_jarvis_over_0.99.0.001	NA	447461	ADD-ACATV	NA	NA	1.64702e-33	HEIGHT
8	proximal_CRISPLD1_ENST00000520277	downstream_gerp_over_2.0.001	NA	447461	ADD-SKAT	NA	NA	1.29062e-16	HEIGHT
8	regulatory_chr8_56210000_56211000	gnomad_1kb.0.001	NA	447461	ADD-SKAT	NA	NA	2.84204e-09	HEIGHT
23	proximal_SHOX_ENST00000334060	5_prime_UTR_variant_uFrameShift.0.001	NA	447461	ADD-SKAT	NA	NA	3.50913e-16	HEIGHT
23	sliding_window_108532000_108534000	sliding_window.0.001	NA	447461	ADD-ACATV	NA	NA	7.18456e-12	HEIGHT

[truncated: 15 more sheets: Supplementary Data 10, Supplementary Data 11, Supplementary Data 12, Supplementary Data 13, Supplementary Data 14, Supplementary Data 15, Supplementary Data 16, Supplementary Data 17, Supplementary Data 18, Supplementary Data 19, Supplementary Data 20, Supplementary Data 21, Supplementary Data 22, Supplementary Data 23, Supplementary Data 24]
